# Supplementary material for: Predicting genome-scale Arabidopsis-Pseudomonas syringae interactome using domain and interolog-based approaches
Source: BMC Bioinformatics. 2014 Oct 21;15(Suppl 11):S13. doi: 10.1186/1471-2105-15-S11-S13 (PMC4251041; doi:10.1186/1471-2105-15-S11-S13)
Supplement: Additional file 1 — Predicted protein-protein interaction pairs for Arabidopsis-Pseudomonas syringae based on the domain model. [file 1471-2105-15-S11-S13-S1.xlsx]

## Sheet: Sheet1
Protein protein Interactions predicted from Domain Model
Arabidopsis protein	Pseudomonas protein
AT1G15970.1	PSPTO_1685
AT1G73440.1	PSPTO_0135
AT1G73440.1	PSPTO_1186
AT1G73440.1	PSPTO_2529
AT1G73440.1	PSPTO_4090
AT1G73440.1	PSPTO_4142
AT1G73440.1	PSPTO_0808
AT1G73440.1	PSPTO_2303
AT1G73440.1	PSPTO_3890
AT1G17600.1	PSPTO_1492
AT1G17600.1	PSPTO_3161
AT1G17600.1	PSPTO_4093
AT1G51380.1	PSPTO_2101
AT1G51380.1	PSPTO_3204
AT1G51380.1	PSPTO_4141
AT1G51380.1	PSPTO_4735
AT1G51380.1	PSPTO_3514
AT1G51380.1	PSPTO_5007
AT1G77370.1	PSPTO_1178
AT1G77370.1	PSPTO_1264
AT1G77370.1	PSPTO_2034
AT1G77370.1	PSPTO_2752
AT1G77370.1	PSPTO_4161
AT1G77370.1	PSPTO_5325
AT1G77370.1	PSPTO_3629
AT1G44090.1	PSPTO_0758
AT1G50950.1	PSPTO_0405
AT1G50950.1	PSPTO_1178
AT1G50950.1	PSPTO_2752
AT1G50950.1	PSPTO_4669
AT1G50950.1	PSPTO_4776
AT1G50950.1	PSPTO_5363
AT1G50950.1	PSPTO_1065
AT1G50950.1	PSPTO_3442
AT1G50950.1	PSPTO_3629
AT1G09400.1	PSPTO_1126
AT1G09400.1	PSPTO_1178
AT1G09400.1	PSPTO_1173
AT1G75100.1	PSPTO_4776
AT1G75100.1	PSPTO_5363
AT1G75100.1	PSPTO_1065
AT1G75100.1	PSPTO_4898
AT1G14920.1	PSPTO_1766
AT1G14920.1	PSPTO_4843
AT1G75090.1	PSPTO_1685
AT1G50940.1	PSPTO_0399
AT1G50940.1	PSPTO_1178
AT1G50940.1	PSPTO_1790
AT1G50940.1	PSPTO_2185
AT1G50940.1	PSPTO_2186
AT1G50940.1	PSPTO_2440
AT1G50940.1	PSPTO_2985
AT1G50940.1	PSPTO_2992
AT1G50940.1	PSPTO_5184
AT1G50940.1	PSPTO_5185
AT1G50940.1	PSPTO_2739
AT1G21080.1	PSPTO_4776
AT1G21080.1	PSPTO_5363
AT1G21080.1	PSPTO_1065
AT1G21080.1	PSPTO_4898
AT1G65970.1	PSPTO_1264
AT1G65970.1	PSPTO_2034
AT1G65970.1	PSPTO_2752
AT1G65970.1	PSPTO_4161
AT1G65970.1	PSPTO_5325
AT1G65970.1	PSPTO_3629
AT1G65970.1	PSPTO_4858
AT1G17410.1	PSPTO_1430
AT1G10940.1	PSPTO_0135
AT1G10940.1	PSPTO_0400
AT1G10940.1	PSPTO_0540
AT1G10940.1	PSPTO_1510
AT1G10940.1	PSPTO_2062
AT1G10940.1	PSPTO_2132
AT1G10940.1	PSPTO_2529
AT1G10940.1	PSPTO_3161
AT1G10940.1	PSPTO_3583
AT1G10940.1	PSPTO_3912
AT1G10940.1	PSPTO_4041
AT1G10940.1	PSPTO_5326
AT1G10940.1	PSPTO_0808
AT1G10940.1	PSPTO_2303
AT1G10940.1	PSPTO_2632
AT1G10940.1	PSPTO_3890
AT1G51330.1	PSPTO_5332
AT1G80350.1	PSPTO_3826
AT1G80350.1	PSPTO_4497
AT1G79210.1	PSPTO_4497
AT1G20960.1	PSPTO_2101
AT1G20960.1	PSPTO_3204
AT1G20960.1	PSPTO_4141
AT1G20960.1	PSPTO_4735
AT1G20960.1	PSPTO_3514
AT1G20960.1	PSPTO_5007
AT1G12680.1	PSPTO_0135
AT1G12680.1	PSPTO_0400
AT1G12680.1	PSPTO_0540
AT1G12680.1	PSPTO_1510
AT1G12680.1	PSPTO_2062
AT1G12680.1	PSPTO_2132
AT1G12680.1	PSPTO_2529
AT1G12680.1	PSPTO_3161
AT1G12680.1	PSPTO_3583
AT1G12680.1	PSPTO_3912
AT1G12680.1	PSPTO_4041
AT1G12680.1	PSPTO_5326
AT1G12680.1	PSPTO_0808
AT1G12680.1	PSPTO_2303
AT1G12680.1	PSPTO_2632
AT1G12680.1	PSPTO_3890
AT1G74790.1	PSPTO_1608
AT1G74790.1	PSPTO_1707
AT1G74790.1	PSPTO_3687
AT1G77510.1	PSPTO_0405
AT1G77510.1	PSPTO_1178
AT1G77510.1	PSPTO_2752
AT1G77510.1	PSPTO_4669
AT1G77510.1	PSPTO_4776
AT1G77510.1	PSPTO_5363
AT1G77510.1	PSPTO_1065
AT1G77510.1	PSPTO_3442
AT1G77510.1	PSPTO_3629
AT1G77300.1	PSPTO_0733
AT1G77300.1	PSPTO_3583
AT1G80340.1	PSPTO_0758
AT1G51340.2	PSPTO_0400
AT1G51340.2	PSPTO_4041
AT1G51340.2	PSPTO_0115
AT1G51340.2	PSPTO_3172
AT1G73450.1	PSPTO_0135
AT1G73450.1	PSPTO_0400
AT1G73450.1	PSPTO_0540
AT1G73450.1	PSPTO_1510
AT1G73450.1	PSPTO_2062
AT1G73450.1	PSPTO_2132
AT1G73450.1	PSPTO_2529
AT1G73450.1	PSPTO_3161
AT1G73450.1	PSPTO_3583
AT1G73450.1	PSPTO_3912
AT1G73450.1	PSPTO_4041
AT1G73450.1	PSPTO_5326
AT1G73450.1	PSPTO_0808
AT1G73450.1	PSPTO_2303
AT1G73450.1	PSPTO_2632
AT1G73450.1	PSPTO_3890
AT1G51350.1	PSPTO_4142
AT1G51350.1	PSPTO_4776
AT1G51350.1	PSPTO_5363
AT1G51350.1	PSPTO_1065
AT1G09440.1	PSPTO_0135
AT1G09440.1	PSPTO_0400
AT1G09440.1	PSPTO_0540
AT1G09440.1	PSPTO_1510
AT1G09440.1	PSPTO_2062
AT1G09440.1	PSPTO_2132
AT1G09440.1	PSPTO_2529
AT1G09440.1	PSPTO_3161
AT1G09440.1	PSPTO_3583
AT1G09440.1	PSPTO_3912
AT1G09440.1	PSPTO_4041
AT1G09440.1	PSPTO_5326
AT1G09440.1	PSPTO_0808
AT1G09440.1	PSPTO_2303
AT1G09440.1	PSPTO_2632
AT1G09440.1	PSPTO_3890
AT1G09390.1	PSPTO_0569
AT1G09390.1	PSPTO_0714
AT1G09390.1	PSPTO_0892
AT1G09390.1	PSPTO_1649
AT1G09390.1	PSPTO_1650
AT1G09390.1	PSPTO_2011
AT1G09390.1	PSPTO_2225
AT1G09390.1	PSPTO_2763
AT1G09390.1	PSPTO_5200
AT1G22840.1	PSPTO_0416
AT1G22840.1	PSPTO_1178
AT1G22840.1	PSPTO_2070
AT1G22840.1	PSPTO_3370
AT1G22840.1	PSPTO_0402
AT1G22840.1	PSPTO_2004
AT1G22840.1	PSPTO_4652
AT1G09430.1	PSPTO_2203
AT1G80360.1	PSPTO_2431
AT1G80360.1	PSPTO_1440
AT1G80360.1	PSPTO_2925
AT1G65980.1	PSPTO_1264
AT1G65980.1	PSPTO_2034
AT1G65980.1	PSPTO_2752
AT1G65980.1	PSPTO_4161
AT1G65980.1	PSPTO_5325
AT1G65980.1	PSPTO_3629
AT1G65980.1	PSPTO_4858
AT1G73460.1	PSPTO_0135
AT1G73460.1	PSPTO_0400
AT1G73460.1	PSPTO_0540
AT1G73460.1	PSPTO_1510
AT1G73460.1	PSPTO_2062
AT1G73460.1	PSPTO_2132
AT1G73460.1	PSPTO_2529
AT1G73460.1	PSPTO_3161
AT1G73460.1	PSPTO_3583
AT1G73460.1	PSPTO_3912
AT1G73460.1	PSPTO_4041
AT1G73460.1	PSPTO_5326
AT1G73460.1	PSPTO_0808
AT1G73460.1	PSPTO_2303
AT1G73460.1	PSPTO_2632
AT1G73460.1	PSPTO_3890
AT1G09450.1	PSPTO_2303
AT1G75130.1	PSPTO_1186
AT1G75130.1	PSPTO_2135
AT1G75130.1	PSPTO_2148
AT1G75130.1	PSPTO_2149
AT1G75130.1	PSPTO_2150
AT1G75130.1	PSPTO_2829
AT1G75130.1	PSPTO_2830
AT1G75130.1	PSPTO_3370
AT1G75130.1	PSPTO_4519
AT1G75130.1	PSPTO_4681
AT1G75130.1	PSPTO_4699
AT1G75130.1	PSPTO_4707
AT1G75130.1	PSPTO_5093
AT1G75130.1	PSPTO_0402
AT1G75130.1	PSPTO_4652
AT1G75130.1	PSPTO_4686
AT1G75130.1	PSPTO_4709
AT1G09740.1	PSPTO_3520
AT1G50900.1	PSPTO_3583
AT1G50900.1	PSPTO_2303
AT1G77330.1	PSPTO_0758
AT1G74740.1	PSPTO_0135
AT1G74740.1	PSPTO_0400
AT1G74740.1	PSPTO_0540
AT1G74740.1	PSPTO_1186
AT1G74740.1	PSPTO_1510
AT1G74740.1	PSPTO_2062
AT1G74740.1	PSPTO_2132
AT1G74740.1	PSPTO_2529
AT1G74740.1	PSPTO_3161
AT1G74740.1	PSPTO_3583
AT1G74740.1	PSPTO_3912
AT1G74740.1	PSPTO_4041
AT1G74740.1	PSPTO_4090
AT1G74740.1	PSPTO_4142
AT1G74740.1	PSPTO_5326
AT1G74740.1	PSPTO_0808
AT1G74740.1	PSPTO_2303
AT1G74740.1	PSPTO_2632
AT1G74740.1	PSPTO_3890
AT1G17370.1	PSPTO_3118
AT1G17370.1	PSPTO_2303
AT1G49670.1	PSPTO_0070
AT1G49670.1	PSPTO_0667
AT1G49670.1	PSPTO_0766
AT1G49670.1	PSPTO_1183
AT1G49670.1	PSPTO_1223
AT1G49670.1	PSPTO_2492
AT1G49670.1	PSPTO_2695
AT1G49670.1	PSPTO_2835
AT1G49670.1	PSPTO_2949
AT1G49670.1	PSPTO_4201
AT1G49670.1	PSPTO_1119
AT1G49670.1	PSPTO_1861
AT1G49670.1	PSPTO_1914
AT1G49670.1	PSPTO_2029
AT1G49670.1	PSPTO_2677
AT1G49670.1	PSPTO_4067
AT1G49670.1	PSPTO_4275
AT1G49670.1	PSPTO_4686
AT1G75220.1	PSPTO_1363
AT1G75220.1	PSPTO_1469
AT1G75220.1	PSPTO_3336
AT1G75220.1	PSPTO_4296
AT1G65560.1	PSPTO_2835
AT1G65560.1	PSPTO_2029
AT1G65560.1	PSPTO_4686
AT1G65570.1	PSPTO_0400
AT1G65570.1	PSPTO_3960
AT1G65570.1	PSPTO_4041
AT1G65570.1	PSPTO_4084
AT1G49660.1	PSPTO_1766
AT1G49660.1	PSPTO_3911
AT1G49660.1	PSPTO_0508
AT1G49660.1	PSPTO_4843
AT1G29020.1	PSPTO_0135
AT1G29020.1	PSPTO_1186
AT1G29020.1	PSPTO_2529
AT1G29020.1	PSPTO_4090
AT1G29020.1	PSPTO_4142
AT1G29020.1	PSPTO_0808
AT1G29020.1	PSPTO_2303
AT1G29020.1	PSPTO_3890
AT1G80410.1	PSPTO_0135
AT1G80410.1	PSPTO_1030
AT1G80410.1	PSPTO_1107
AT1G80410.1	PSPTO_1193
AT1G80410.1	PSPTO_1322
AT1G80410.1	PSPTO_1432
AT1G80410.1	PSPTO_2529
AT1G80410.1	PSPTO_2771
AT1G80410.1	PSPTO_3102
AT1G80410.1	PSPTO_3124
AT1G80410.1	PSPTO_3573
AT1G80410.1	PSPTO_3581
AT1G80410.1	PSPTO_3710
AT1G80410.1	PSPTO_3958
AT1G80410.1	PSPTO_3970
AT1G80410.1	PSPTO_4142
AT1G80410.1	PSPTO_4284
AT1G80410.1	PSPTO_4460
AT1G80410.1	PSPTO_4856
AT1G80410.1	PSPTO_4893
AT1G80410.1	PSPTO_0324
AT1G80410.1	PSPTO_0808
AT1G80410.1	PSPTO_3890
AT1G80410.1	PSPTO_4898
AT1G70820.1	PSPTO_3035
AT1G75200.1	PSPTO_1186
AT1G75200.1	PSPTO_2446
AT1G75200.1	PSPTO_0402
AT1G75200.1	PSPTO_0509
AT1G75200.1	PSPTO_3969
AT1G75200.1	PSPTO_4024
AT1G75200.1	PSPTO_4642
AT1G75200.1	PSPTO_5052
AT1G75200.1	PSPTO_5254
AT1G49730.1	PSPTO_0135
AT1G49730.1	PSPTO_0400
AT1G49730.1	PSPTO_0540
AT1G49730.1	PSPTO_1510
AT1G49730.1	PSPTO_2062
AT1G49730.1	PSPTO_2132
AT1G49730.1	PSPTO_2529
AT1G49730.1	PSPTO_3161
AT1G49730.1	PSPTO_3583
AT1G49730.1	PSPTO_3912
AT1G49730.1	PSPTO_4041
AT1G49730.1	PSPTO_5326
AT1G49730.1	PSPTO_0808
AT1G49730.1	PSPTO_2303
AT1G49730.1	PSPTO_2632
AT1G49730.1	PSPTO_3890
AT1G79220.1	PSPTO_0179
AT1G65580.1	PSPTO_4669
AT1G65520.1	PSPTO_0303
AT1G65520.1	PSPTO_0957
AT1G65520.1	PSPTO_2065
AT1G65520.1	PSPTO_2330
AT1G65520.1	PSPTO_2651
AT1G65520.1	PSPTO_3163
AT1G65520.1	PSPTO_5030
AT1G65520.1	PSPTO_1482
AT1G65520.1	PSPTO_1870
AT1G65520.1	PSPTO_3705
AT1G65520.1	PSPTO_3900
AT1G65520.1	PSPTO_4868
AT1G65520.1	PSPTO_5014
AT1G49650.1	PSPTO_1766
AT1G49650.1	PSPTO_3911
AT1G49650.1	PSPTO_0508
AT1G49650.1	PSPTO_4843
AT1G80370.1	PSPTO_2303
AT1G12580.1	PSPTO_0135
AT1G12580.1	PSPTO_0400
AT1G12580.1	PSPTO_0540
AT1G12580.1	PSPTO_1510
AT1G12580.1	PSPTO_2062
AT1G12580.1	PSPTO_2132
AT1G12580.1	PSPTO_2529
AT1G12580.1	PSPTO_3161
AT1G12580.1	PSPTO_3583
AT1G12580.1	PSPTO_3912
AT1G12580.1	PSPTO_4041
AT1G12580.1	PSPTO_5326
AT1G12580.1	PSPTO_0808
AT1G12580.1	PSPTO_2303
AT1G12580.1	PSPTO_2632
AT1G12580.1	PSPTO_3890
AT1G49720.1	PSPTO_0505
AT1G49720.1	PSPTO_1004
AT1G49720.1	PSPTO_1348
AT1G49720.1	PSPTO_1616
AT1G49720.1	PSPTO_2171
AT1G49720.1	PSPTO_2591
AT1G49720.1	PSPTO_2757
AT1G49720.1	PSPTO_3886
AT1G49720.1	PSPTO_4106
AT1G49720.1	PSPTO_4631
AT1G49720.1	PSPTO_5014
AT1G77470.1	PSPTO_3826
AT1G77470.1	PSPTO_4497
AT1G23190.1	PSPTO_3035
AT1G77490.1	PSPTO_2070
AT1G10960.1	PSPTO_1178
AT1G10960.1	PSPTO_1789
AT1G10960.1	PSPTO_2070
AT1G10960.1	PSPTO_3369
AT1G10960.1	PSPTO_3370
AT1G10960.1	PSPTO_0402
AT1G10960.1	PSPTO_2301
AT1G10960.1	PSPTO_2655
AT1G10960.1	PSPTO_2863
AT1G10960.1	PSPTO_3661
AT1G10960.1	PSPTO_4024
AT1G10960.1	PSPTO_4642
AT1G10960.1	PSPTO_4651
AT1G10960.1	PSPTO_4652
AT1G15990.1	PSPTO_2205
AT1G15990.1	PSPTO_3912
AT1G15990.1	PSPTO_2303
AT1G15990.1	PSPTO_5538
AT1G49640.1	PSPTO_1766
AT1G49640.1	PSPTO_3911
AT1G49640.1	PSPTO_0508
AT1G49640.1	PSPTO_4843
AT1G79600.1	PSPTO_3189
AT1G79600.1	PSPTO_3583
AT1G74840.1	PSPTO_0518
AT1G74840.1	PSPTO_1118
AT1G74840.1	PSPTO_1126
AT1G74840.1	PSPTO_2438
AT1G74840.1	PSPTO_3007
AT1G74840.1	PSPTO_5074
AT1G51140.1	PSPTO_0965
AT1G51140.1	PSPTO_5014
AT1G51150.1	PSPTO_0934
AT1G51150.1	PSPTO_3161
AT1G51150.1	PSPTO_4221
AT1G51150.1	PSPTO_4435
AT1G51150.1	PSPTO_4845
AT1G51150.1	PSPTO_5332
AT1G51150.1	PSPTO_3885
AT1G51150.1	PSPTO_4093
AT1G51150.1	PSPTO_5329
AT1G09640.1	PSPTO_0448
AT1G09640.1	PSPTO_1263
AT1G09640.1	PSPTO_4398
AT1G09540.1	PSPTO_0518
AT1G09540.1	PSPTO_1118
AT1G09540.1	PSPTO_1126
AT1G09540.1	PSPTO_2438
AT1G09540.1	PSPTO_3007
AT1G09540.1	PSPTO_5074
AT1G09630.1	PSPTO_1193
AT1G09630.1	PSPTO_1432
AT1G09630.1	PSPTO_2883
AT1G09630.1	PSPTO_3753
AT1G09630.1	PSPTO_4460
AT1G09630.1	PSPTO_4786
AT1G09630.1	PSPTO_4856
AT1G09630.1	PSPTO_0501
AT1G09630.1	PSPTO_0559
AT1G09630.1	PSPTO_1348
AT1G09630.1	PSPTO_2171
AT1G09630.1	PSPTO_2303
AT1G09630.1	PSPTO_3885
AT1G09630.1	PSPTO_4631
AT1G74920.1	PSPTO_1835
AT1G74920.1	PSPTO_2660
AT1G74920.1	PSPTO_3497
AT1G74920.1	PSPTO_3644
AT1G09570.1	PSPTO_0303
AT1G09570.1	PSPTO_0913
AT1G09570.1	PSPTO_2254
AT1G09570.1	PSPTO_2330
AT1G09570.1	PSPTO_2511
AT1G09570.1	PSPTO_2526
AT1G09570.1	PSPTO_2651
AT1G09570.1	PSPTO_3580
AT1G09570.1	PSPTO_4958
AT1G09570.1	PSPTO_5029
AT1G09570.1	PSPTO_5030
AT1G09570.1	PSPTO_5159
AT1G09570.1	PSPTO_5553
AT1G09570.1	PSPTO_0335
AT1G09570.1	PSPTO_0466
AT1G09570.1	PSPTO_0559
AT1G09570.1	PSPTO_0785
AT1G09570.1	PSPTO_0912
AT1G09570.1	PSPTO_0965
AT1G09570.1	PSPTO_1059
AT1G09570.1	PSPTO_1061
AT1G09570.1	PSPTO_1291
AT1G09570.1	PSPTO_1482
AT1G09570.1	PSPTO_1606
AT1G09570.1	PSPTO_1680
AT1G09570.1	PSPTO_1803
AT1G09570.1	PSPTO_1870
AT1G09570.1	PSPTO_1979
AT1G09570.1	PSPTO_1988
AT1G09570.1	PSPTO_2131
AT1G09570.1	PSPTO_2448
AT1G09570.1	PSPTO_2642
AT1G09570.1	PSPTO_3237
AT1G09570.1	PSPTO_3279
AT1G09570.1	PSPTO_3291
AT1G09570.1	PSPTO_3298
AT1G09570.1	PSPTO_3379
AT1G09570.1	PSPTO_3380
AT1G09570.1	PSPTO_3604
AT1G09570.1	PSPTO_3699
AT1G09570.1	PSPTO_3900
AT1G09570.1	PSPTO_4230
AT1G09570.1	PSPTO_4291
AT1G09570.1	PSPTO_4373
AT1G09570.1	PSPTO_4796
AT1G09570.1	PSPTO_4868
AT1G09570.1	PSPTO_5014
AT1G09570.1	PSPTO_5398
AT1G09570.1	PSPTO_5549
AT1G09590.1	PSPTO_3437
AT1G70980.1	PSPTO_5120
AT1G70980.1	PSPTO_4475
AT1G71000.1	PSPTO_4776
AT1G71000.1	PSPTO_5363
AT1G71000.1	PSPTO_1065
AT1G71000.1	PSPTO_4898
AT1G73830.1	PSPTO_0965
AT1G73830.1	PSPTO_5014
AT1G51170.1	PSPTO_0135
AT1G51170.1	PSPTO_0400
AT1G51170.1	PSPTO_0540
AT1G51170.1	PSPTO_1510
AT1G51170.1	PSPTO_2062
AT1G51170.1	PSPTO_2132
AT1G51170.1	PSPTO_2529
AT1G51170.1	PSPTO_3161
AT1G51170.1	PSPTO_3583
AT1G51170.1	PSPTO_3912
AT1G51170.1	PSPTO_4041
AT1G51170.1	PSPTO_5326
AT1G51170.1	PSPTO_0808
AT1G51170.1	PSPTO_2303
AT1G51170.1	PSPTO_2632
AT1G51170.1	PSPTO_3890
AT1G10870.1	PSPTO_3583
AT1G10870.1	PSPTO_2303
AT1G31800.1	PSPTO_1186
AT1G31800.1	PSPTO_2135
AT1G31800.1	PSPTO_2148
AT1G31800.1	PSPTO_2149
AT1G31800.1	PSPTO_2150
AT1G31800.1	PSPTO_2829
AT1G31800.1	PSPTO_2830
AT1G31800.1	PSPTO_3370
AT1G31800.1	PSPTO_4519
AT1G31800.1	PSPTO_4681
AT1G31800.1	PSPTO_4699
AT1G31800.1	PSPTO_4707
AT1G31800.1	PSPTO_5093
AT1G31800.1	PSPTO_0402
AT1G31800.1	PSPTO_4652
AT1G31800.1	PSPTO_4686
AT1G31800.1	PSPTO_4709
AT1G51070.1	PSPTO_0965
AT1G51070.1	PSPTO_5014
AT1G74890.1	PSPTO_0303
AT1G74890.1	PSPTO_0913
AT1G74890.1	PSPTO_1107
AT1G74890.1	PSPTO_1151
AT1G74890.1	PSPTO_1613
AT1G74890.1	PSPTO_2065
AT1G74890.1	PSPTO_2259
AT1G74890.1	PSPTO_2330
AT1G74890.1	PSPTO_2651
AT1G74890.1	PSPTO_2828
AT1G74890.1	PSPTO_2833
AT1G74890.1	PSPTO_3163
AT1G74890.1	PSPTO_4644
AT1G74890.1	PSPTO_5030
AT1G74890.1	PSPTO_0111
AT1G74890.1	PSPTO_0236
AT1G74890.1	PSPTO_0335
AT1G74890.1	PSPTO_0505
AT1G74890.1	PSPTO_0559
AT1G74890.1	PSPTO_0785
AT1G74890.1	PSPTO_0965
AT1G74890.1	PSPTO_1004
AT1G74890.1	PSPTO_1291
AT1G74890.1	PSPTO_1348
AT1G74890.1	PSPTO_1482
AT1G74890.1	PSPTO_1606
AT1G74890.1	PSPTO_1616
AT1G74890.1	PSPTO_1680
AT1G74890.1	PSPTO_1803
AT1G74890.1	PSPTO_1870
AT1G74890.1	PSPTO_2048
AT1G74890.1	PSPTO_2131
AT1G74890.1	PSPTO_2171
AT1G74890.1	PSPTO_2240
AT1G74890.1	PSPTO_2549
AT1G74890.1	PSPTO_2591
AT1G74890.1	PSPTO_2642
AT1G74890.1	PSPTO_2757
AT1G74890.1	PSPTO_3046
AT1G74890.1	PSPTO_3298
AT1G74890.1	PSPTO_3380
AT1G74890.1	PSPTO_3604
AT1G74890.1	PSPTO_3705
AT1G74890.1	PSPTO_3886
AT1G74890.1	PSPTO_3900
AT1G74890.1	PSPTO_4106
AT1G74890.1	PSPTO_4230
AT1G74890.1	PSPTO_4291
AT1G74890.1	PSPTO_4373
AT1G74890.1	PSPTO_4539
AT1G74890.1	PSPTO_4631
AT1G74890.1	PSPTO_4796
AT1G74890.1	PSPTO_4865
AT1G74890.1	PSPTO_4868
AT1G74890.1	PSPTO_5014
AT1G74890.1	PSPTO_5398
AT1G74890.1	PSPTO_5424
AT1G74890.1	PSPTO_5549
AT1G74910.1	PSPTO_0706
AT1G74910.1	PSPTO_0709
AT1G74910.1	PSPTO_1528
AT1G74910.1	PSPTO_1915
AT1G74910.1	PSPTO_2658
AT1G74910.1	PSPTO_1465
AT1G74910.1	PSPTO_5178
AT1G31770.1	PSPTO_4915
AT1G31770.1	PSPTO_0250
AT1G31770.1	PSPTO_0266
AT1G31770.1	PSPTO_0310
AT1G31770.1	PSPTO_0488
AT1G31770.1	PSPTO_0663
AT1G31770.1	PSPTO_0761
AT1G31770.1	PSPTO_0762
AT1G31770.1	PSPTO_0789
AT1G31770.1	PSPTO_0887
AT1G31770.1	PSPTO_1075
AT1G31770.1	PSPTO_2140
AT1G31770.1	PSPTO_2267
AT1G31770.1	PSPTO_2368
AT1G31770.1	PSPTO_2557
AT1G31770.1	PSPTO_2574
AT1G31770.1	PSPTO_2630
AT1G31770.1	PSPTO_2705
AT1G31770.1	PSPTO_2706
AT1G31770.1	PSPTO_2778
AT1G31770.1	PSPTO_2812
AT1G31770.1	PSPTO_3030
AT1G31770.1	PSPTO_3031
AT1G31770.1	PSPTO_3249
AT1G31770.1	PSPTO_3250
AT1G31770.1	PSPTO_3257
AT1G31770.1	PSPTO_3489
AT1G31770.1	PSPTO_3718
AT1G31770.1	PSPTO_3737
AT1G31770.1	PSPTO_3738
AT1G31770.1	PSPTO_3855
AT1G31770.1	PSPTO_3880
AT1G31770.1	PSPTO_3881
AT1G31770.1	PSPTO_3882
AT1G31770.1	PSPTO_4111
AT1G31770.1	PSPTO_4174
AT1G31770.1	PSPTO_4239
AT1G31770.1	PSPTO_4563
AT1G31770.1	PSPTO_4602
AT1G31770.1	PSPTO_4888
AT1G31770.1	PSPTO_5197
AT1G31770.1	PSPTO_5301
AT1G31770.1	PSPTO_5315
AT1G31770.1	PSPTO_5321
AT1G43800.1	PSPTO_2135
AT1G43800.1	PSPTO_2148
AT1G43800.1	PSPTO_2149
AT1G43800.1	PSPTO_2150
AT1G43800.1	PSPTO_2829
AT1G43800.1	PSPTO_2830
AT1G43800.1	PSPTO_4519
AT1G43800.1	PSPTO_4681
AT1G43800.1	PSPTO_4699
AT1G43800.1	PSPTO_4707
AT1G43800.1	PSPTO_5093
AT1G43800.1	PSPTO_4686
AT1G43800.1	PSPTO_4709
AT1G73610.1	PSPTO_0569
AT1G73610.1	PSPTO_0714
AT1G73610.1	PSPTO_0892
AT1G73610.1	PSPTO_1649
AT1G73610.1	PSPTO_1650
AT1G73610.1	PSPTO_2011
AT1G73610.1	PSPTO_2225
AT1G73610.1	PSPTO_2763
AT1G73610.1	PSPTO_5200
AT1G51090.1	PSPTO_0752
AT1G51090.1	PSPTO_1338
AT1G54500.1	PSPTO_1178
AT1G65840.1	PSPTO_0518
AT1G65840.1	PSPTO_1118
AT1G65840.1	PSPTO_1126
AT1G65840.1	PSPTO_2438
AT1G65840.1	PSPTO_3007
AT1G65840.1	PSPTO_5074
AT1G65810.1	PSPTO_1349
AT1G65810.1	PSPTO_1455
AT1G09600.1	PSPTO_0135
AT1G09600.1	PSPTO_0400
AT1G09600.1	PSPTO_0540
AT1G09600.1	PSPTO_1510
AT1G09600.1	PSPTO_2062
AT1G09600.1	PSPTO_2132
AT1G09600.1	PSPTO_2529
AT1G09600.1	PSPTO_3161
AT1G09600.1	PSPTO_3583
AT1G09600.1	PSPTO_3912
AT1G09600.1	PSPTO_4041
AT1G09600.1	PSPTO_5326
AT1G09600.1	PSPTO_0808
AT1G09600.1	PSPTO_2303
AT1G09600.1	PSPTO_2632
AT1G09600.1	PSPTO_3890
AT1G79180.1	PSPTO_0518
AT1G79180.1	PSPTO_1118
AT1G79180.1	PSPTO_1126
AT1G79180.1	PSPTO_2438
AT1G79180.1	PSPTO_3007
AT1G79180.1	PSPTO_5074
AT1G51060.1	PSPTO_0584
AT1G51060.1	PSPTO_1704
AT1G51060.1	PSPTO_2622
AT1G51060.1	PSPTO_4675
AT1G77390.1	PSPTO_2303
AT1G31810.1	PSPTO_5538
AT1G65800.1	PSPTO_3161
AT1G65800.1	PSPTO_4001
AT1G65800.1	PSPTO_2303
AT1G77420.1	PSPTO_0162
AT1G77420.1	PSPTO_0421
AT1G77420.1	PSPTO_1154
AT1G77420.1	PSPTO_1580
AT1G77420.1	PSPTO_1621
AT1G77420.1	PSPTO_2042
AT1G77420.1	PSPTO_2135
AT1G77420.1	PSPTO_2148
AT1G77420.1	PSPTO_2149
AT1G77420.1	PSPTO_2150
AT1G77420.1	PSPTO_2495
AT1G77420.1	PSPTO_2829
AT1G77420.1	PSPTO_2830
AT1G77420.1	PSPTO_3138
AT1G77420.1	PSPTO_3264
AT1G77420.1	PSPTO_4142
AT1G77420.1	PSPTO_4178
AT1G77420.1	PSPTO_4519
AT1G77420.1	PSPTO_4681
AT1G77420.1	PSPTO_4699
AT1G77420.1	PSPTO_4707
AT1G77420.1	PSPTO_4708
AT1G77420.1	PSPTO_5093
AT1G77420.1	PSPTO_5144
AT1G77420.1	PSPTO_5448
AT1G77420.1	PSPTO_0675
AT1G77420.1	PSPTO_1863
AT1G77420.1	PSPTO_2674
AT1G77420.1	PSPTO_3282
AT1G77420.1	PSPTO_3299
AT1G77420.1	PSPTO_4686
AT1G77420.1	PSPTO_4709
AT1G65790.1	PSPTO_3161
AT1G65790.1	PSPTO_4001
AT1G65790.1	PSPTO_2303
AT1G54490.1	PSPTO_3929
AT1G73600.2	PSPTO_1818
AT1G73600.2	PSPTO_3092
AT1G73600.2	PSPTO_5190
AT1G65780.1	PSPTO_1349
AT1G65780.1	PSPTO_1455
AT1G73530.1	PSPTO_3118
AT1G73530.1	PSPTO_2303
AT1G10930.1	PSPTO_2101
AT1G10930.1	PSPTO_3204
AT1G10930.1	PSPTO_4141
AT1G10930.1	PSPTO_4735
AT1G10930.1	PSPTO_3514
AT1G10930.1	PSPTO_5007
AT1G65670.1	PSPTO_1186
AT1G65670.1	PSPTO_2135
AT1G65670.1	PSPTO_2148
AT1G65670.1	PSPTO_2149
AT1G65670.1	PSPTO_2150
AT1G65670.1	PSPTO_2829
AT1G65670.1	PSPTO_2830
AT1G65670.1	PSPTO_3370
AT1G65670.1	PSPTO_4519
AT1G65670.1	PSPTO_4681
AT1G65670.1	PSPTO_4699
AT1G65670.1	PSPTO_4707
AT1G65670.1	PSPTO_5093
AT1G65670.1	PSPTO_0402
AT1G65670.1	PSPTO_4652
AT1G65670.1	PSPTO_4686
AT1G65670.1	PSPTO_4709
AT1G50960.1	PSPTO_0758
AT1G70920.1	PSPTO_0364
AT1G70920.1	PSPTO_0889
AT1G70920.1	PSPTO_2707
AT1G15950.1	PSPTO_1047
AT1G15950.1	PSPTO_2636
AT1G15950.1	PSPTO_5490
AT1G65640.1	PSPTO_0934
AT1G65640.1	PSPTO_4221
AT1G65640.1	PSPTO_4435
AT1G65640.1	PSPTO_5332
AT1G65640.1	PSPTO_3885
AT1G65640.1	PSPTO_5329
AT1G55620.1	PSPTO_3902
AT1G55620.1	PSPTO_4448
AT1G55620.1	PSPTO_4807
AT1G55620.1	PSPTO_5479
AT1G65630.1	PSPTO_0934
AT1G65630.1	PSPTO_3161
AT1G65630.1	PSPTO_4221
AT1G65630.1	PSPTO_4435
AT1G65630.1	PSPTO_4845
AT1G65630.1	PSPTO_5332
AT1G65630.1	PSPTO_3885
AT1G65630.1	PSPTO_4093
AT1G65630.1	PSPTO_5329
AT1G54450.1	PSPTO_0135
AT1G54450.1	PSPTO_1186
AT1G54450.1	PSPTO_2529
AT1G54450.1	PSPTO_4090
AT1G54450.1	PSPTO_4142
AT1G54450.1	PSPTO_0808
AT1G54450.1	PSPTO_2303
AT1G54450.1	PSPTO_3890
AT1G21065.1	PSPTO_0219
AT1G73500.1	PSPTO_0135
AT1G73500.1	PSPTO_0400
AT1G73500.1	PSPTO_0540
AT1G73500.1	PSPTO_1510
AT1G73500.1	PSPTO_2062
AT1G73500.1	PSPTO_2132
AT1G73500.1	PSPTO_2529
AT1G73500.1	PSPTO_3161
AT1G73500.1	PSPTO_3583
AT1G73500.1	PSPTO_3912
AT1G73500.1	PSPTO_4041
AT1G73500.1	PSPTO_5326
AT1G73500.1	PSPTO_0808
AT1G73500.1	PSPTO_2303
AT1G73500.1	PSPTO_2632
AT1G73500.1	PSPTO_3890
AT1G55610.1	PSPTO_0135
AT1G55610.1	PSPTO_0400
AT1G55610.1	PSPTO_0540
AT1G55610.1	PSPTO_1492
AT1G55610.1	PSPTO_1510
AT1G55610.1	PSPTO_1945
AT1G55610.1	PSPTO_1949
AT1G55610.1	PSPTO_2062
AT1G55610.1	PSPTO_2132
AT1G55610.1	PSPTO_2529
AT1G55610.1	PSPTO_3161
AT1G55610.1	PSPTO_3583
AT1G55610.1	PSPTO_3912
AT1G55610.1	PSPTO_4041
AT1G55610.1	PSPTO_5326
AT1G55610.1	PSPTO_5332
AT1G55610.1	PSPTO_0808
AT1G55610.1	PSPTO_2303
AT1G55610.1	PSPTO_2632
AT1G55610.1	PSPTO_3890
AT1G55610.1	PSPTO_4093
AT1G65890.1	PSPTO_2135
AT1G65890.1	PSPTO_2137
AT1G65890.1	PSPTO_2148
AT1G65890.1	PSPTO_2149
AT1G65890.1	PSPTO_2150
AT1G65890.1	PSPTO_2829
AT1G65890.1	PSPTO_2830
AT1G65890.1	PSPTO_4519
AT1G65890.1	PSPTO_4521
AT1G65890.1	PSPTO_4681
AT1G65890.1	PSPTO_4685
AT1G65890.1	PSPTO_4699
AT1G65890.1	PSPTO_4707
AT1G65890.1	PSPTO_5093
AT1G65890.1	PSPTO_0371
AT1G65890.1	PSPTO_0584
AT1G65890.1	PSPTO_1704
AT1G65890.1	PSPTO_2597
AT1G65890.1	PSPTO_2622
AT1G65890.1	PSPTO_2991
AT1G65890.1	PSPTO_4675
AT1G65890.1	PSPTO_4686
AT1G65890.1	PSPTO_4709
AT1G43890.1	PSPTO_1193
AT1G43890.1	PSPTO_1432
AT1G43890.1	PSPTO_2883
AT1G43890.1	PSPTO_3753
AT1G43890.1	PSPTO_4460
AT1G43890.1	PSPTO_4786
AT1G43890.1	PSPTO_4856
AT1G43890.1	PSPTO_0501
AT1G43890.1	PSPTO_0559
AT1G43890.1	PSPTO_1348
AT1G43890.1	PSPTO_2171
AT1G43890.1	PSPTO_2303
AT1G43890.1	PSPTO_3885
AT1G43890.1	PSPTO_4631
AT1G09510.1	PSPTO_1047
AT1G09510.1	PSPTO_2636
AT1G09510.1	PSPTO_5490
AT1G09500.1	PSPTO_1047
AT1G09500.1	PSPTO_2636
AT1G09500.1	PSPTO_5490
AT1G74970.1	PSPTO_1205
AT1G74970.1	PSPTO_1534
AT1G80460.1	PSPTO_4168
AT1G09490.1	PSPTO_1047
AT1G09490.1	PSPTO_2636
AT1G09490.1	PSPTO_5490
AT1G09530.1	PSPTO_0965
AT1G09530.1	PSPTO_5014
AT1G65680.1	PSPTO_4476
AT1G65680.1	PSPTO_4822
AT1G74960.2	PSPTO_2949
AT1G74960.2	PSPTO_4201
AT1G74960.2	PSPTO_1914
AT1G74960.2	PSPTO_2677
AT1G74960.2	PSPTO_4686
AT1G74960.2	PSPTO_5081
AT1G74960.2	PSPTO_5110
AT1G73570.1	PSPTO_1107
AT1G73570.1	PSPTO_1240
AT1G73570.1	PSPTO_4802
AT1G73570.1	PSPTO_5414
AT1G50990.1	PSPTO_0135
AT1G50990.1	PSPTO_1030
AT1G50990.1	PSPTO_1107
AT1G50990.1	PSPTO_1193
AT1G50990.1	PSPTO_1432
AT1G50990.1	PSPTO_2529
AT1G50990.1	PSPTO_3102
AT1G50990.1	PSPTO_3161
AT1G50990.1	PSPTO_3958
AT1G50990.1	PSPTO_3970
AT1G50990.1	PSPTO_4001
AT1G50990.1	PSPTO_4142
AT1G50990.1	PSPTO_4460
AT1G50990.1	PSPTO_4856
AT1G50990.1	PSPTO_0808
AT1G50990.1	PSPTO_2303
AT1G50990.1	PSPTO_3890
AT1G50990.1	PSPTO_4898
AT1G73540.1	PSPTO_2215
AT1G73540.1	PSPTO_2696
AT1G73540.1	PSPTO_3246
AT1G73540.1	PSPTO_4181
AT1G73540.1	PSPTO_5383
AT1G73540.1	PSPTO_5583
AT1G10850.1	PSPTO_0135
AT1G10850.1	PSPTO_0400
AT1G10850.1	PSPTO_0540
AT1G10850.1	PSPTO_1492
AT1G10850.1	PSPTO_1510
AT1G10850.1	PSPTO_2062
AT1G10850.1	PSPTO_2132
AT1G10850.1	PSPTO_2529
AT1G10850.1	PSPTO_3161
AT1G10850.1	PSPTO_3583
AT1G10850.1	PSPTO_3912
AT1G10850.1	PSPTO_4041
AT1G10850.1	PSPTO_5326
AT1G10850.1	PSPTO_0808
AT1G10850.1	PSPTO_2303
AT1G10850.1	PSPTO_2632
AT1G10850.1	PSPTO_3890
AT1G10850.1	PSPTO_4093
AT1G77440.1	PSPTO_4497
AT1G43910.1	PSPTO_3826
AT1G43910.1	PSPTO_4497
AT1G15930.2	PSPTO_0364
AT1G15930.2	PSPTO_0889
AT1G15930.2	PSPTO_2707
AT1G15930.2	PSPTO_0614
AT1G65880.1	PSPTO_2135
AT1G65880.1	PSPTO_2137
AT1G65880.1	PSPTO_2148
AT1G65880.1	PSPTO_2149
AT1G65880.1	PSPTO_2150
AT1G65880.1	PSPTO_2829
AT1G65880.1	PSPTO_2830
AT1G65880.1	PSPTO_4519
AT1G65880.1	PSPTO_4521
AT1G65880.1	PSPTO_4681
AT1G65880.1	PSPTO_4685
AT1G65880.1	PSPTO_4699
AT1G65880.1	PSPTO_4707
AT1G65880.1	PSPTO_5093
AT1G65880.1	PSPTO_0371
AT1G65880.1	PSPTO_0584
AT1G65880.1	PSPTO_1704
AT1G65880.1	PSPTO_2597
AT1G65880.1	PSPTO_2622
AT1G65880.1	PSPTO_2991
AT1G65880.1	PSPTO_4675
AT1G65880.1	PSPTO_4686
AT1G65880.1	PSPTO_4709
AT1G65860.1	PSPTO_1126
AT1G09690.1	PSPTO_3437
AT1G43900.1	PSPTO_4513
AT1G43900.1	PSPTO_5458
AT1G43900.1	PSPTO_2303
AT1G09710.1	PSPTO_0518
AT1G09710.1	PSPTO_1118
AT1G09710.1	PSPTO_1126
AT1G09710.1	PSPTO_2438
AT1G09710.1	PSPTO_3007
AT1G09710.1	PSPTO_5074
AT1G09480.1	PSPTO_1047
AT1G09480.1	PSPTO_2636
AT1G09480.1	PSPTO_5490
AT1G49630.1	PSPTO_0119
AT1G49630.1	PSPTO_0425
AT1G49630.1	PSPTO_0426
AT1G49630.1	PSPTO_0514
AT1G14550.1	PSPTO_2070
AT1G07440.1	PSPTO_0667
AT1G07440.1	PSPTO_0766
AT1G07440.1	PSPTO_1183
AT1G07440.1	PSPTO_1223
AT1G07440.1	PSPTO_2492
AT1G07440.1	PSPTO_2949
AT1G07440.1	PSPTO_4201
AT1G07440.1	PSPTO_1119
AT1G07440.1	PSPTO_1861
AT1G07440.1	PSPTO_1914
AT1G07440.1	PSPTO_2677
AT1G07440.1	PSPTO_4067
AT1G07440.1	PSPTO_4275
AT1G07440.1	PSPTO_4686
AT1G07440.1	PSPTO_5110
AT1G07450.1	PSPTO_0667
AT1G07450.1	PSPTO_0766
AT1G07450.1	PSPTO_1183
AT1G07450.1	PSPTO_1223
AT1G07450.1	PSPTO_2492
AT1G07450.1	PSPTO_2949
AT1G07450.1	PSPTO_4201
AT1G07450.1	PSPTO_1119
AT1G07450.1	PSPTO_1861
AT1G07450.1	PSPTO_1914
AT1G07450.1	PSPTO_2677
AT1G07450.1	PSPTO_4067
AT1G07450.1	PSPTO_4275
AT1G07450.1	PSPTO_4686
AT1G07450.1	PSPTO_5110
AT1G69190.1	PSPTO_1135
AT1G07430.1	PSPTO_4513
AT1G07430.1	PSPTO_5458
AT1G07430.1	PSPTO_2303
AT1G16280.1	PSPTO_2101
AT1G16280.1	PSPTO_3204
AT1G16280.1	PSPTO_4141
AT1G16280.1	PSPTO_4735
AT1G16280.1	PSPTO_3514
AT1G16280.1	PSPTO_5007
AT1G49430.1	PSPTO_2135
AT1G49430.1	PSPTO_2137
AT1G49430.1	PSPTO_2148
AT1G49430.1	PSPTO_2149
AT1G49430.1	PSPTO_2150
AT1G49430.1	PSPTO_2829
AT1G49430.1	PSPTO_2830
AT1G49430.1	PSPTO_4519
AT1G49430.1	PSPTO_4521
AT1G49430.1	PSPTO_4681
AT1G49430.1	PSPTO_4685
AT1G49430.1	PSPTO_4699
AT1G49430.1	PSPTO_4707
AT1G49430.1	PSPTO_5093
AT1G49430.1	PSPTO_0371
AT1G49430.1	PSPTO_2597
AT1G49430.1	PSPTO_2991
AT1G49430.1	PSPTO_4686
AT1G49430.1	PSPTO_4709
AT1G07460.1	PSPTO_2760
AT1G07460.1	PSPTO_3130
AT1G21350.1	PSPTO_1688
AT1G21350.1	PSPTO_1710
AT1G21350.1	PSPTO_1802
AT1G21350.1	PSPTO_3919
AT1G21350.1	PSPTO_3955
AT1G21350.1	PSPTOA0008
AT1G14570.2	PSPTO_4858
AT1G14540.1	PSPTO_2070
AT1G16270.1	PSPTO_3161
AT1G16270.1	PSPTO_4001
AT1G16270.1	PSPTO_2303
AT1G55680.1	PSPTO_0364
AT1G55680.1	PSPTO_0889
AT1G55680.1	PSPTO_2070
AT1G55680.1	PSPTO_2096
AT1G55680.1	PSPTO_2101
AT1G55680.1	PSPTO_2268
AT1G55680.1	PSPTO_2707
AT1G55680.1	PSPTO_4141
AT1G55680.1	PSPTO_4735
AT1G55680.1	PSPTO_1534
AT1G55680.1	PSPTO_5007
AT1G13190.1	PSPTO_3118
AT1G13190.1	PSPTO_2303
AT1G70530.1	PSPTO_0135
AT1G70530.1	PSPTO_0400
AT1G70530.1	PSPTO_0540
AT1G70530.1	PSPTO_1510
AT1G70530.1	PSPTO_2062
AT1G70530.1	PSPTO_2132
AT1G70530.1	PSPTO_2529
AT1G70530.1	PSPTO_3161
AT1G70530.1	PSPTO_3583
AT1G70530.1	PSPTO_3912
AT1G70530.1	PSPTO_4041
AT1G70530.1	PSPTO_5326
AT1G70530.1	PSPTO_0808
AT1G70530.1	PSPTO_2303
AT1G70530.1	PSPTO_2632
AT1G70530.1	PSPTO_3890
AT1G70520.1	PSPTO_0135
AT1G70520.1	PSPTO_0400
AT1G70520.1	PSPTO_0540
AT1G70520.1	PSPTO_1510
AT1G70520.1	PSPTO_2062
AT1G70520.1	PSPTO_2132
AT1G70520.1	PSPTO_2529
AT1G70520.1	PSPTO_3161
AT1G70520.1	PSPTO_3583
AT1G70520.1	PSPTO_3912
AT1G70520.1	PSPTO_4041
AT1G70520.1	PSPTO_5326
AT1G70520.1	PSPTO_0808
AT1G70520.1	PSPTO_2303
AT1G70520.1	PSPTO_2632
AT1G70520.1	PSPTO_3890
AT1G16260.1	PSPTO_3161
AT1G16260.1	PSPTO_4001
AT1G16260.1	PSPTO_5332
AT1G16260.1	PSPTO_2303
AT1G13210.1	PSPTO_0752
AT1G73220.1	PSPTO_1363
AT1G73220.1	PSPTO_1469
AT1G73220.1	PSPTO_3336
AT1G73220.1	PSPTO_4296
AT1G76080.1	PSPTO_0405
AT1G76080.1	PSPTO_1178
AT1G76080.1	PSPTO_2752
AT1G76080.1	PSPTO_4669
AT1G76080.1	PSPTO_4776
AT1G76080.1	PSPTO_5363
AT1G76080.1	PSPTO_1065
AT1G76080.1	PSPTO_3442
AT1G76080.1	PSPTO_3629
AT1G13270.2	PSPTO_3437
AT1G70500.1	PSPTO_0400
AT1G70500.1	PSPTO_3960
AT1G70500.1	PSPTO_4041
AT1G70500.1	PSPTO_4084
AT1G76090.1	PSPTO_4372
AT1G76090.1	PSPTO_4520
AT1G76090.1	PSPTO_5578
AT1G76090.1	PSPTO_1522
AT1G76090.1	PSPTO_B0013
AT1G16290.1	PSPTO_B0049
AT1G16290.1	PSPTOA0042
AT1G16290.1	PSPTO_1378
AT1G16290.1	PSPTO_2678
AT1G16290.1	PSPTO_3522
AT1G16290.1	PSPTO_3715
AT1G16290.1	PSPTO_0338
AT1G16290.1	PSPTO_0852
AT1G16290.1	PSPTO_2256
AT1G16290.1	PSPTO_4817
AT1G47890.1	PSPTO_1492
AT1G47890.1	PSPTO_1945
AT1G47890.1	PSPTO_1949
AT1G47890.1	PSPTO_3161
AT1G47890.1	PSPTO_5332
AT1G47890.1	PSPTO_4093
AT1G13230.1	PSPTO_1492
AT1G13230.1	PSPTO_1945
AT1G13230.1	PSPTO_1949
AT1G13230.1	PSPTO_3161
AT1G13230.1	PSPTO_5332
AT1G13230.1	PSPTO_4093
AT1G76100.1	PSPTO_0106
AT1G76100.1	PSPTO_1456
AT1G76100.1	PSPTO_2001
AT1G76100.1	PSPTO_2849
AT1G76100.1	PSPTO_3914
AT1G76100.1	PSPTO_4923
AT1G76100.1	PSPTO_0141
AT1G17430.1	PSPTO_0162
AT1G17430.1	PSPTO_0421
AT1G17430.1	PSPTO_1154
AT1G17430.1	PSPTO_1580
AT1G17430.1	PSPTO_1621
AT1G17430.1	PSPTO_2042
AT1G17430.1	PSPTO_2135
AT1G17430.1	PSPTO_2148
AT1G17430.1	PSPTO_2149
AT1G17430.1	PSPTO_2150
AT1G17430.1	PSPTO_2495
AT1G17430.1	PSPTO_2829
AT1G17430.1	PSPTO_2830
AT1G17430.1	PSPTO_3138
AT1G17430.1	PSPTO_3264
AT1G17430.1	PSPTO_4142
AT1G17430.1	PSPTO_4178
AT1G17430.1	PSPTO_4519
AT1G17430.1	PSPTO_4681
AT1G17430.1	PSPTO_4699
AT1G17430.1	PSPTO_4707
AT1G17430.1	PSPTO_4708
AT1G17430.1	PSPTO_5093
AT1G17430.1	PSPTO_5144
AT1G17430.1	PSPTO_5448
AT1G17430.1	PSPTO_0675
AT1G17430.1	PSPTO_1863
AT1G17430.1	PSPTO_2674
AT1G17430.1	PSPTO_3282
AT1G17430.1	PSPTO_3299
AT1G17430.1	PSPTO_4686
AT1G17430.1	PSPTO_4709
AT1G07350.1	PSPTO_3118
AT1G07350.1	PSPTO_2303
AT1G07340.1	PSPTO_1363
AT1G07340.1	PSPTO_1469
AT1G07340.1	PSPTO_3336
AT1G07340.1	PSPTO_4296
AT1G17240.1	PSPTO_1492
AT1G17240.1	PSPTO_3161
AT1G17240.1	PSPTO_4093
AT1G17230.1	PSPTO_0135
AT1G17230.1	PSPTO_0400
AT1G17230.1	PSPTO_0540
AT1G17230.1	PSPTO_1492
AT1G17230.1	PSPTO_1510
AT1G17230.1	PSPTO_2062
AT1G17230.1	PSPTO_2132
AT1G17230.1	PSPTO_2529
AT1G17230.1	PSPTO_3161
AT1G17230.1	PSPTO_3583
AT1G17230.1	PSPTO_3912
AT1G17230.1	PSPTO_4041
AT1G17230.1	PSPTO_5326
AT1G17230.1	PSPTO_0808
AT1G17230.1	PSPTO_2303
AT1G17230.1	PSPTO_2632
AT1G17230.1	PSPTO_3890
AT1G17230.1	PSPTO_4093
AT1G13120.1	PSPTO_2101
AT1G13120.1	PSPTO_4141
AT1G13120.1	PSPTO_4735
AT1G13120.1	PSPTO_5007
AT1G49780.1	PSPTO_1193
AT1G49780.1	PSPTO_1432
AT1G49780.1	PSPTO_4460
AT1G49780.1	PSPTO_4856
AT1G70580.1	PSPTO_2431
AT1G70580.1	PSPTO_1440
AT1G70580.1	PSPTO_2925
AT1G07360.1	PSPTO_3118
AT1G07360.1	PSPTO_2303
AT1G77720.1	PSPTO_0135
AT1G77720.1	PSPTO_0400
AT1G77720.1	PSPTO_0540
AT1G77720.1	PSPTO_1510
AT1G77720.1	PSPTO_2062
AT1G77720.1	PSPTO_2132
AT1G77720.1	PSPTO_2529
AT1G77720.1	PSPTO_3161
AT1G77720.1	PSPTO_3583
AT1G77720.1	PSPTO_3912
AT1G77720.1	PSPTO_4041
AT1G77720.1	PSPTO_5326
AT1G77720.1	PSPTO_0808
AT1G77720.1	PSPTO_2303
AT1G77720.1	PSPTO_2632
AT1G77720.1	PSPTO_3890
AT1G17250.1	PSPTO_1492
AT1G17250.1	PSPTO_3161
AT1G17250.1	PSPTO_4093
AT1G71980.1	PSPTO_1649
AT1G71980.1	PSPTO_1650
AT1G71980.1	PSPTO_5592
AT1G69060.1	PSPTO_4776
AT1G69060.1	PSPTO_5363
AT1G69060.1	PSPTO_1065
AT1G69060.1	PSPTO_4898
AT1G14600.1	PSPTO_0518
AT1G14600.1	PSPTO_1118
AT1G14600.1	PSPTO_1126
AT1G14600.1	PSPTO_2438
AT1G14600.1	PSPTO_3007
AT1G14600.1	PSPTO_5074
AT1G49770.1	PSPTO_0965
AT1G49770.1	PSPTO_5014
AT1G17260.1	PSPTO_0752
AT1G48000.1	PSPTO_0518
AT1G48000.1	PSPTO_1118
AT1G48000.1	PSPTO_1126
AT1G48000.1	PSPTO_2438
AT1G48000.1	PSPTO_3007
AT1G48000.1	PSPTO_5074
AT1G47990.1	PSPTO_0758
AT1G69080.1	PSPTO_3520
AT1G13180.1	PSPTO_4669
AT1G13180.1	PSPTO_0501
AT1G77730.1	PSPTO_2303
AT1G07370.1	PSPTO_4497
AT1G76140.1	PSPTO_1766
AT1G76140.1	PSPTO_3911
AT1G76140.1	PSPTO_0508
AT1G76140.1	PSPTO_4843
AT1G17420.1	PSPTO_3582
AT1G17420.1	PSPTO_5263
AT1G73250.1	PSPTO_1047
AT1G73250.1	PSPTO_2636
AT1G73250.1	PSPTO_5490
AT1G16220.1	PSPTO_4513
AT1G16220.1	PSPTO_5458
AT1G16220.1	PSPTO_2303
AT1G49450.1	PSPTO_0364
AT1G49450.1	PSPTO_0889
AT1G49450.1	PSPTO_2070
AT1G49450.1	PSPTO_2096
AT1G49450.1	PSPTO_2101
AT1G49450.1	PSPTO_2268
AT1G49450.1	PSPTO_2707
AT1G49450.1	PSPTO_4141
AT1G49450.1	PSPTO_4735
AT1G49450.1	PSPTO_1534
AT1G49450.1	PSPTO_5007
AT1G76130.1	PSPTO_2760
AT1G76130.1	PSPTO_3130
AT1G07410.1	PSPTO_1193
AT1G07410.1	PSPTO_1432
AT1G07410.1	PSPTO_2883
AT1G07410.1	PSPTO_3753
AT1G07410.1	PSPTO_4460
AT1G07410.1	PSPTO_4786
AT1G07410.1	PSPTO_4856
AT1G07410.1	PSPTO_0501
AT1G07410.1	PSPTO_0559
AT1G07410.1	PSPTO_1348
AT1G07410.1	PSPTO_2171
AT1G07410.1	PSPTO_2303
AT1G07410.1	PSPTO_3885
AT1G07410.1	PSPTO_4631
AT1G13150.1	PSPTO_1186
AT1G13150.1	PSPTO_2135
AT1G13150.1	PSPTO_2148
AT1G13150.1	PSPTO_2149
AT1G13150.1	PSPTO_2150
AT1G13150.1	PSPTO_2829
AT1G13150.1	PSPTO_2830
AT1G13150.1	PSPTO_3370
AT1G13150.1	PSPTO_4519
AT1G13150.1	PSPTO_4681
AT1G13150.1	PSPTO_4699
AT1G13150.1	PSPTO_4707
AT1G13150.1	PSPTO_5093
AT1G13150.1	PSPTO_0402
AT1G13150.1	PSPTO_4652
AT1G13150.1	PSPTO_4686
AT1G13150.1	PSPTO_4709
AT1G76160.1	PSPTO_0106
AT1G76160.1	PSPTO_1456
AT1G76160.1	PSPTO_2001
AT1G76160.1	PSPTO_2849
AT1G76160.1	PSPTO_3914
AT1G76160.1	PSPTO_4923
AT1G76160.1	PSPTO_0141
AT1G13130.1	PSPTO_0905
AT1G13130.1	PSPTO_3292
AT1G13130.1	PSPTO_3534
AT1G76170.1	PSPTO_1684
AT1G76170.1	PSPTO_1551
AT1G13140.1	PSPTO_1186
AT1G13140.1	PSPTO_2135
AT1G13140.1	PSPTO_2148
AT1G13140.1	PSPTO_2149
AT1G13140.1	PSPTO_2150
AT1G13140.1	PSPTO_2829
AT1G13140.1	PSPTO_2830
AT1G13140.1	PSPTO_3370
AT1G13140.1	PSPTO_4519
AT1G13140.1	PSPTO_4681
AT1G13140.1	PSPTO_4699
AT1G13140.1	PSPTO_4707
AT1G13140.1	PSPTO_5093
AT1G13140.1	PSPTO_0402
AT1G13140.1	PSPTO_4652
AT1G13140.1	PSPTO_4686
AT1G13140.1	PSPTO_4709
AT1G07390.1	PSPTO_1492
AT1G07390.1	PSPTO_1945
AT1G07390.1	PSPTO_1949
AT1G07390.1	PSPTO_3161
AT1G07390.1	PSPTO_5332
AT1G07390.1	PSPTO_4093
AT1G49490.1	PSPTO_1492
AT1G49490.1	PSPTO_3161
AT1G49490.1	PSPTO_4093
AT1G76150.1	PSPTO_0742
AT1G76150.1	PSPTO_4100
AT1G76150.1	PSPTO_4686
AT1G76150.1	PSPTO_5081
AT1G72030.1	PSPTO_1322
AT1G72030.1	PSPTO_2771
AT1G72030.1	PSPTO_3124
AT1G72030.1	PSPTO_3573
AT1G72030.1	PSPTO_3581
AT1G72030.1	PSPTO_3710
AT1G72030.1	PSPTO_4284
AT1G72030.1	PSPTO_4893
AT1G72030.1	PSPTO_0324
AT1G75960.1	PSPTO_2135
AT1G75960.1	PSPTO_2137
AT1G75960.1	PSPTO_2148
AT1G75960.1	PSPTO_2149
AT1G75960.1	PSPTO_2150
AT1G75960.1	PSPTO_2829
AT1G75960.1	PSPTO_2830
AT1G75960.1	PSPTO_4519
AT1G75960.1	PSPTO_4521
AT1G75960.1	PSPTO_4681
AT1G75960.1	PSPTO_4685
AT1G75960.1	PSPTO_4699
AT1G75960.1	PSPTO_4707
AT1G75960.1	PSPTO_5093
AT1G75960.1	PSPTO_0371
AT1G75960.1	PSPTO_0584
AT1G75960.1	PSPTO_1704
AT1G75960.1	PSPTO_2597
AT1G75960.1	PSPTO_2622
AT1G75960.1	PSPTO_2991
AT1G75960.1	PSPTO_4675
AT1G75960.1	PSPTO_4686
AT1G75960.1	PSPTO_4709
AT1G16330.1	PSPTO_2303
AT1G16310.1	PSPTO_4790
AT1G75980.1	PSPTO_0317
AT1G75980.1	PSPTO_1277
AT1G75980.1	PSPTO_4228
AT1G16340.1	PSPTO_3027
AT1G63770.2	PSPTO_3788
AT1G70430.1	PSPTO_0135
AT1G70430.1	PSPTO_0400
AT1G70430.1	PSPTO_0540
AT1G70430.1	PSPTO_1510
AT1G70430.1	PSPTO_2062
AT1G70430.1	PSPTO_2132
AT1G70430.1	PSPTO_2529
AT1G70430.1	PSPTO_3161
AT1G70430.1	PSPTO_3583
AT1G70430.1	PSPTO_3912
AT1G70430.1	PSPTO_4041
AT1G70430.1	PSPTO_5326
AT1G70430.1	PSPTO_0808
AT1G70430.1	PSPTO_2303
AT1G70430.1	PSPTO_2632
AT1G70430.1	PSPTO_3890
AT1G13350.1	PSPTO_0135
AT1G13350.1	PSPTO_0400
AT1G13350.1	PSPTO_0540
AT1G13350.1	PSPTO_1510
AT1G13350.1	PSPTO_2062
AT1G13350.1	PSPTO_2132
AT1G13350.1	PSPTO_2529
AT1G13350.1	PSPTO_3161
AT1G13350.1	PSPTO_3583
AT1G13350.1	PSPTO_3912
AT1G13350.1	PSPTO_4041
AT1G13350.1	PSPTO_5326
AT1G13350.1	PSPTO_0808
AT1G13350.1	PSPTO_2303
AT1G13350.1	PSPTO_2632
AT1G13350.1	PSPTO_3890
AT1G70410.3	PSPTO_1340
AT1G13320.1	PSPTO_4142
AT1G13320.1	PSPTO_4776
AT1G13320.1	PSPTO_5363
AT1G13320.1	PSPTO_1065
AT1G73170.1	PSPTO_3826
AT1G73170.1	PSPTO_4497
AT1G13300.1	PSPTO_0518
AT1G13300.1	PSPTO_1118
AT1G13300.1	PSPTO_1126
AT1G13300.1	PSPTO_2438
AT1G13300.1	PSPTO_3007
AT1G13300.1	PSPTO_5074
AT1G07550.1	PSPTO_1492
AT1G07550.1	PSPTO_1945
AT1G07550.1	PSPTO_1949
AT1G07550.1	PSPTO_3161
AT1G07550.1	PSPTO_4001
AT1G07550.1	PSPTO_5332
AT1G07550.1	PSPTO_2303
AT1G07550.1	PSPTO_4093
AT1G16350.1	PSPTO_4448
AT1G16350.1	PSPTO_4807
AT1G16350.1	PSPTO_5479
AT1G07560.1	PSPTO_0135
AT1G07560.1	PSPTO_0400
AT1G07560.1	PSPTO_0540
AT1G07560.1	PSPTO_1492
AT1G07560.1	PSPTO_1510
AT1G07560.1	PSPTO_1945
AT1G07560.1	PSPTO_1949
AT1G07560.1	PSPTO_2062
AT1G07560.1	PSPTO_2132
AT1G07560.1	PSPTO_2529
AT1G07560.1	PSPTO_3161
AT1G07560.1	PSPTO_3583
AT1G07560.1	PSPTO_3912
AT1G07560.1	PSPTO_4041
AT1G07560.1	PSPTO_5326
AT1G07560.1	PSPTO_5332
AT1G07560.1	PSPTO_0808
AT1G07560.1	PSPTO_2303
AT1G07560.1	PSPTO_2632
AT1G07560.1	PSPTO_3890
AT1G07560.1	PSPTO_4093
AT1G07570.2	PSPTO_3161
AT1G07570.2	PSPTO_4001
AT1G07570.2	PSPTO_2303
AT1G76030.1	PSPTO_5602
AT1G49350.1	PSPTO_2701
AT1G77815.1	PSPTO_0364
AT1G77815.1	PSPTO_0889
AT1G77815.1	PSPTO_2707
AT1G76020.1	PSPTO_0857
AT1G76020.1	PSPTO_4780
AT1G19630.1	PSPTO_1186
AT1G19630.1	PSPTO_2135
AT1G19630.1	PSPTO_2148
AT1G19630.1	PSPTO_2149
AT1G19630.1	PSPTO_2150
AT1G19630.1	PSPTO_2829
AT1G19630.1	PSPTO_2830
AT1G19630.1	PSPTO_3370
AT1G19630.1	PSPTO_4519
AT1G19630.1	PSPTO_4681
AT1G19630.1	PSPTO_4699
AT1G19630.1	PSPTO_4707
AT1G19630.1	PSPTO_5093
AT1G19630.1	PSPTO_0402
AT1G19630.1	PSPTO_4652
AT1G19630.1	PSPTO_4686
AT1G19630.1	PSPTO_4709
AT1G14420.1	PSPTO_4101
AT1G14420.1	PSPTO_4283
AT1G16390.1	PSPTO_1363
AT1G16390.1	PSPTO_1469
AT1G16390.1	PSPTO_3336
AT1G16390.1	PSPTO_4296
AT1G73160.1	PSPTO_1174
AT1G73160.1	PSPTO_3446
AT1G73160.1	PSPTO_3535
AT1G75920.1	PSPTO_0569
AT1G75920.1	PSPTO_0714
AT1G75920.1	PSPTO_0892
AT1G75920.1	PSPTO_1649
AT1G75920.1	PSPTO_1650
AT1G75920.1	PSPTO_2011
AT1G75920.1	PSPTO_2225
AT1G75920.1	PSPTO_2763
AT1G75920.1	PSPTO_5200
AT1G75930.1	PSPTO_0569
AT1G75930.1	PSPTO_0714
AT1G75930.1	PSPTO_0892
AT1G75930.1	PSPTO_1649
AT1G75930.1	PSPTO_1650
AT1G75930.1	PSPTO_2011
AT1G75930.1	PSPTO_2225
AT1G75930.1	PSPTO_2763
AT1G75930.1	PSPTO_5200
AT1G19660.1	PSPTO_2101
AT1G19660.1	PSPTO_4141
AT1G19660.1	PSPTO_4735
AT1G19660.1	PSPTO_4497
AT1G19660.1	PSPTO_5007
AT1G16370.1	PSPTO_1363
AT1G16370.1	PSPTO_1469
AT1G16370.1	PSPTO_3336
AT1G16370.1	PSPTO_4296
AT1G70460.1	PSPTO_3161
AT1G70460.1	PSPTO_4001
AT1G70460.1	PSPTO_2303
AT1G72070.1	PSPTO_4776
AT1G72070.1	PSPTO_5363
AT1G72070.1	PSPTO_1065
AT1G72070.1	PSPTO_4898
AT1G63700.1	PSPTO_0135
AT1G63700.1	PSPTO_0400
AT1G63700.1	PSPTO_0540
AT1G63700.1	PSPTO_1510
AT1G63700.1	PSPTO_2062
AT1G63700.1	PSPTO_2132
AT1G63700.1	PSPTO_2529
AT1G63700.1	PSPTO_3161
AT1G63700.1	PSPTO_3583
AT1G63700.1	PSPTO_3912
AT1G63700.1	PSPTO_4041
AT1G63700.1	PSPTO_5326
AT1G63700.1	PSPTO_0808
AT1G63700.1	PSPTO_2303
AT1G63700.1	PSPTO_2632
AT1G63700.1	PSPTO_3890
AT1G17150.1	PSPTO_0400
AT1G17150.1	PSPTO_3960
AT1G17150.1	PSPTO_4041
AT1G17150.1	PSPTO_4084
AT1G70450.1	PSPTO_3161
AT1G70450.1	PSPTO_4001
AT1G70450.1	PSPTO_2303
AT1G63710.1	PSPTO_1186
AT1G63710.1	PSPTO_2135
AT1G63710.1	PSPTO_2148
AT1G63710.1	PSPTO_2149
AT1G63710.1	PSPTO_2150
AT1G63710.1	PSPTO_2829
AT1G63710.1	PSPTO_2830
AT1G63710.1	PSPTO_3370
AT1G63710.1	PSPTO_4519
AT1G63710.1	PSPTO_4681
AT1G63710.1	PSPTO_4699
AT1G63710.1	PSPTO_4707
AT1G63710.1	PSPTO_5093
AT1G63710.1	PSPTO_0402
AT1G63710.1	PSPTO_4652
AT1G63710.1	PSPTO_4686
AT1G63710.1	PSPTO_4709
AT1G69200.1	PSPTO_2701
AT1G50060.1	PSPTO_2649
AT1G50060.1	PSPTO_3579
AT1G76040.2	PSPTO_0135
AT1G76040.2	PSPTO_0400
AT1G76040.2	PSPTO_0540
AT1G76040.2	PSPTO_1186
AT1G76040.2	PSPTO_1510
AT1G76040.2	PSPTO_2062
AT1G76040.2	PSPTO_2132
AT1G76040.2	PSPTO_2529
AT1G76040.2	PSPTO_3161
AT1G76040.2	PSPTO_3583
AT1G76040.2	PSPTO_3912
AT1G76040.2	PSPTO_4041
AT1G76040.2	PSPTO_4090
AT1G76040.2	PSPTO_4142
AT1G76040.2	PSPTO_5326
AT1G76040.2	PSPTO_0808
AT1G76040.2	PSPTO_2303
AT1G76040.2	PSPTO_2632
AT1G76040.2	PSPTO_3890
AT1G17160.1	PSPTO_2701
AT1G17170.1	PSPTO_0448
AT1G17170.1	PSPTO_1263
AT1G17170.1	PSPTO_4398
AT1G70490.1	PSPTO_3583
AT1G77760.1	PSPTO_0106
AT1G77760.1	PSPTO_0985
AT1G77760.1	PSPTO_1186
AT1G77760.1	PSPTO_2001
AT1G77760.1	PSPTO_2849
AT1G77760.1	PSPTO_3370
AT1G77760.1	PSPTO_3600
AT1G77760.1	PSPTO_0141
AT1G77760.1	PSPTO_0402
AT1G77760.1	PSPTO_4024
AT1G77760.1	PSPTO_4642
AT1G77760.1	PSPTO_4652
AT1G22870.1	PSPTO_0135
AT1G22870.1	PSPTO_0400
AT1G22870.1	PSPTO_0540
AT1G22870.1	PSPTO_1510
AT1G22870.1	PSPTO_2062
AT1G22870.1	PSPTO_2132
AT1G22870.1	PSPTO_2529
AT1G22870.1	PSPTO_3161
AT1G22870.1	PSPTO_3583
AT1G22870.1	PSPTO_3912
AT1G22870.1	PSPTO_4041
AT1G22870.1	PSPTO_5326
AT1G22870.1	PSPTO_0808
AT1G22870.1	PSPTO_2303
AT1G22870.1	PSPTO_2632
AT1G22870.1	PSPTO_3890
AT1G63660.1	PSPTO_4501
AT1G63660.1	PSPTO_2282
AT1G63660.1	PSPTO_4243
AT1G17550.1	PSPTO_4513
AT1G17550.1	PSPTO_5458
AT1G17550.1	PSPTO_2303
AT1G19710.1	PSPTO_1174
AT1G19710.1	PSPTO_3446
AT1G19710.1	PSPTO_3535
AT1G17190.1	PSPTO_0448
AT1G17190.1	PSPTO_1263
AT1G17190.1	PSPTO_4398
AT1G72060.1	PSPTO_1649
AT1G72060.1	PSPTO_1650
AT1G72060.1	PSPTO_5332
AT1G72060.1	PSPTO_5592
AT1G63680.1	PSPTO_0729
AT1G63690.2	PSPTO_1649
AT1G63690.2	PSPTO_1650
AT1G63690.2	PSPTO_5592
AT1G17180.1	PSPTO_0448
AT1G17180.1	PSPTO_1263
AT1G17180.1	PSPTO_4398
AT1G76050.1	PSPTO_0614
AT1G76050.1	PSPTO_2349
AT1G76050.1	PSPTO_4794
AT1G63730.1	PSPTO_1492
AT1G63730.1	PSPTO_3161
AT1G63730.1	PSPTO_4093
AT1G14460.1	PSPTO_3826
AT1G14460.1	PSPTO_4497
AT1G69240.1	PSPTO_0162
AT1G69240.1	PSPTO_0421
AT1G69240.1	PSPTO_1154
AT1G69240.1	PSPTO_1580
AT1G69240.1	PSPTO_1621
AT1G69240.1	PSPTO_2042
AT1G69240.1	PSPTO_2135
AT1G69240.1	PSPTO_2148
AT1G69240.1	PSPTO_2149
AT1G69240.1	PSPTO_2150
AT1G69240.1	PSPTO_2495
AT1G69240.1	PSPTO_2829
AT1G69240.1	PSPTO_2830
AT1G69240.1	PSPTO_3138
AT1G69240.1	PSPTO_3264
AT1G69240.1	PSPTO_4142
AT1G69240.1	PSPTO_4178
AT1G69240.1	PSPTO_4519
AT1G69240.1	PSPTO_4681
AT1G69240.1	PSPTO_4699
AT1G69240.1	PSPTO_4707
AT1G69240.1	PSPTO_4708
AT1G69240.1	PSPTO_5093
AT1G69240.1	PSPTO_5144
AT1G69240.1	PSPTO_5448
AT1G69240.1	PSPTO_0675
AT1G69240.1	PSPTO_1863
AT1G69240.1	PSPTO_2674
AT1G69240.1	PSPTO_3282
AT1G69240.1	PSPTO_3299
AT1G69240.1	PSPTO_4686
AT1G69240.1	PSPTO_4709
AT1G63750.1	PSPTO_1492
AT1G63750.1	PSPTO_3161
AT1G63750.1	PSPTO_4093
AT1G50050.1	PSPTO_2649
AT1G50050.1	PSPTO_3579
AT1G07510.1	PSPTO_3826
AT1G07510.1	PSPTO_4497
AT1G14480.1	PSPTO_0364
AT1G14480.1	PSPTO_0889
AT1G14480.1	PSPTO_2707
AT1G14480.1	PSPTO_3189
AT1G14480.1	PSPTO_3583
AT1G14480.1	PSPTO_4142
AT1G14480.1	PSPTO_2303
AT1G14480.1	PSPTO_2592
AT1G14480.1	PSPTO_2755
AT1G14480.1	PSPTO_3100
AT1G19690.1	PSPTO_1047
AT1G19690.1	PSPTO_2636
AT1G19690.1	PSPTO_5490
AT1G69220.1	PSPTO_0135
AT1G69220.1	PSPTO_0400
AT1G69220.1	PSPTO_0540
AT1G69220.1	PSPTO_1510
AT1G69220.1	PSPTO_2062
AT1G69220.1	PSPTO_2132
AT1G69220.1	PSPTO_2529
AT1G69220.1	PSPTO_3161
AT1G69220.1	PSPTO_3583
AT1G69220.1	PSPTO_3912
AT1G69220.1	PSPTO_4041
AT1G69220.1	PSPTO_5326
AT1G69220.1	PSPTO_0808
AT1G69220.1	PSPTO_2303
AT1G69220.1	PSPTO_2632
AT1G69220.1	PSPTO_3890
AT1G63740.1	PSPTO_1492
AT1G63740.1	PSPTO_3161
AT1G63740.1	PSPTO_4093
AT1G72090.1	PSPTO_0509
AT1G72090.1	PSPTO_3969
AT1G72090.1	PSPTO_5052
AT1G72090.1	PSPTO_5254
AT1G49400.1	PSPTO_4841
AT1G49400.1	PSPTO_0614
AT1G49390.1	PSPTO_0758
AT1G14500.1	PSPTO_0364
AT1G14500.1	PSPTO_0889
AT1G14500.1	PSPTO_2707
AT1G14500.1	PSPTO_3189
AT1G14500.1	PSPTO_3583
AT1G14500.1	PSPTO_4142
AT1G14500.1	PSPTO_2303
AT1G14500.1	PSPTO_2592
AT1G14500.1	PSPTO_2755
AT1G14500.1	PSPTO_3100
AT1G44110.1	PSPTO_2303
AT1G68830.1	PSPTO_0135
AT1G68830.1	PSPTO_0400
AT1G68830.1	PSPTO_0540
AT1G68830.1	PSPTO_1510
AT1G68830.1	PSPTO_2062
AT1G68830.1	PSPTO_2132
AT1G68830.1	PSPTO_2529
AT1G68830.1	PSPTO_3161
AT1G68830.1	PSPTO_3583
AT1G68830.1	PSPTO_3912
AT1G68830.1	PSPTO_4041
AT1G68830.1	PSPTO_5326
AT1G68830.1	PSPTO_0808
AT1G68830.1	PSPTO_2303
AT1G68830.1	PSPTO_2632
AT1G68830.1	PSPTO_3890
AT1G21210.1	PSPTO_3161
AT1G21210.1	PSPTO_4001
AT1G21210.1	PSPTO_5332
AT1G21210.1	PSPTO_2303
AT1G44350.1	PSPTO_0524
AT1G44350.1	PSPTO_1343
AT1G44350.1	PSPTO_2120
AT1G44350.1	PSPTO_3190
AT1G44350.1	PSPTO_3233
AT1G44350.1	PSPTO_0323
AT1G21240.1	PSPTO_0135
AT1G21240.1	PSPTO_0400
AT1G21240.1	PSPTO_0540
AT1G21240.1	PSPTO_1510
AT1G21240.1	PSPTO_2062
AT1G21240.1	PSPTO_2132
AT1G21240.1	PSPTO_2529
AT1G21240.1	PSPTO_3161
AT1G21240.1	PSPTO_3583
AT1G21240.1	PSPTO_3912
AT1G21240.1	PSPTO_4041
AT1G21240.1	PSPTO_5326
AT1G21240.1	PSPTO_5332
AT1G21240.1	PSPTO_0808
AT1G21240.1	PSPTO_2303
AT1G21240.1	PSPTO_2632
AT1G21240.1	PSPTO_3890
AT1G73330.1	PSPTO_1649
AT1G73330.1	PSPTO_1650
AT1G73330.1	PSPTO_5332
AT1G73330.1	PSPTO_5592
AT1G73330.1	PSPTO_2760
AT1G73330.1	PSPTO_3130
AT1G21230.1	PSPTO_3161
AT1G21230.1	PSPTO_4001
AT1G21230.1	PSPTO_5332
AT1G21230.1	PSPTO_2303
AT1G14780.1	PSPTO_4845
AT1G73340.1	PSPTO_1186
AT1G73340.1	PSPTO_2135
AT1G73340.1	PSPTO_2148
AT1G73340.1	PSPTO_2149
AT1G73340.1	PSPTO_2150
AT1G73340.1	PSPTO_2829
AT1G73340.1	PSPTO_2830
AT1G73340.1	PSPTO_3370
AT1G73340.1	PSPTO_4519
AT1G73340.1	PSPTO_4681
AT1G73340.1	PSPTO_4699
AT1G73340.1	PSPTO_4707
AT1G73340.1	PSPTO_5093
AT1G73340.1	PSPTO_0402
AT1G73340.1	PSPTO_4652
AT1G73340.1	PSPTO_4686
AT1G73340.1	PSPTO_4709
AT1G73360.1	PSPTO_0364
AT1G73360.1	PSPTO_0889
AT1G73360.1	PSPTO_2193
AT1G73360.1	PSPTO_2707
AT1G12800.1	PSPTO_3929
AT1G12800.1	PSPTO_2303
AT1G62740.1	PSPTO_0135
AT1G62740.1	PSPTO_1030
AT1G62740.1	PSPTO_1107
AT1G62740.1	PSPTO_1193
AT1G62740.1	PSPTO_1240
AT1G62740.1	PSPTO_1432
AT1G62740.1	PSPTO_2529
AT1G62740.1	PSPTO_2725
AT1G62740.1	PSPTO_3102
AT1G62740.1	PSPTO_3958
AT1G62740.1	PSPTO_3970
AT1G62740.1	PSPTO_4142
AT1G62740.1	PSPTO_4460
AT1G62740.1	PSPTO_4802
AT1G62740.1	PSPTO_4856
AT1G62740.1	PSPTO_5151
AT1G62740.1	PSPTO_5414
AT1G62740.1	PSPTO_0808
AT1G62740.1	PSPTO_3890
AT1G62740.1	PSPTO_4898
AT1G70730.1	PSPTO_3035
AT1G44446.1	PSPTO_0972
AT1G44446.1	PSPTO_1178
AT1G44446.1	PSPTO_1789
AT1G44446.1	PSPTO_3370
AT1G44446.1	PSPTO_3869
AT1G44446.1	PSPTO_2301
AT1G44446.1	PSPTO_2825
AT1G68810.1	PSPTO_0965
AT1G68810.1	PSPTO_5014
AT1G79230.1	PSPTO_1178
AT1G79230.1	PSPTO_2062
AT1G79230.1	PSPTO_2446
AT1G79230.1	PSPTO_5326
AT1G79230.1	PSPTO_2303
AT1G79230.1	PSPTO_2632
AT1G12790.1	PSPTO_0382
AT1G09230.1	PSPTO_3118
AT1G09230.1	PSPTO_2303
AT1G12860.1	PSPTO_0965
AT1G12860.1	PSPTO_5014
AT1G77590.1	PSPTO_2135
AT1G77590.1	PSPTO_2137
AT1G77590.1	PSPTO_2148
AT1G77590.1	PSPTO_2149
AT1G77590.1	PSPTO_2150
AT1G77590.1	PSPTO_2829
AT1G77590.1	PSPTO_2830
AT1G77590.1	PSPTO_4519
AT1G77590.1	PSPTO_4521
AT1G77590.1	PSPTO_4681
AT1G77590.1	PSPTO_4685
AT1G77590.1	PSPTO_4699
AT1G77590.1	PSPTO_4707
AT1G77590.1	PSPTO_5093
AT1G77590.1	PSPTO_0371
AT1G77590.1	PSPTO_2597
AT1G77590.1	PSPTO_2991
AT1G77590.1	PSPTO_4686
AT1G77590.1	PSPTO_4709
AT1G12880.1	PSPTO_2215
AT1G12880.1	PSPTO_2696
AT1G12880.1	PSPTO_3246
AT1G12880.1	PSPTO_4181
AT1G12880.1	PSPTO_5383
AT1G12880.1	PSPTO_5583
AT1G12910.1	PSPTO_0364
AT1G12910.1	PSPTO_0889
AT1G12910.1	PSPTO_2070
AT1G12910.1	PSPTO_2096
AT1G12910.1	PSPTO_2101
AT1G12910.1	PSPTO_2268
AT1G12910.1	PSPTO_2707
AT1G12910.1	PSPTO_4141
AT1G12910.1	PSPTO_4735
AT1G12910.1	PSPTO_1534
AT1G12910.1	PSPTO_5007
AT1G09200.1	PSPTO_0584
AT1G09200.1	PSPTO_1704
AT1G09200.1	PSPTO_2622
AT1G09200.1	PSPTO_4675
AT1G12850.1	PSPTO_2215
AT1G12850.1	PSPTO_2696
AT1G12850.1	PSPTO_3246
AT1G12850.1	PSPTO_4181
AT1G12850.1	PSPTO_5383
AT1G12850.1	PSPTO_5583
AT1G09260.1	PSPTO_4776
AT1G09260.1	PSPTO_5363
AT1G09260.1	PSPTO_1065
AT1G09260.1	PSPTO_4898
AT1G71860.2	PSPTO_3161
AT1G55880.1	PSPTO_0433
AT1G55880.1	PSPTO_1248
AT1G55880.1	PSPTO_3902
AT1G55880.1	PSPTO_4448
AT1G55880.1	PSPTO_4807
AT1G55880.1	PSPTO_5479
AT1G14750.1	PSPTO_2303
AT1G71870.1	PSPTO_0400
AT1G71870.1	PSPTO_4041
AT1G71870.1	PSPTO_0115
AT1G71870.1	PSPTO_3172
AT1G17330.1	PSPTO_1694
AT1G12780.1	PSPTO_1047
AT1G12780.1	PSPTO_2636
AT1G12780.1	PSPTO_5490
[truncated: 83,652 more rows]
