# Supplementary material for: Predicting genome-scale Arabidopsis-Pseudomonas syringae interactome using domain and interolog-based approaches
Source: BMC Bioinformatics. 2014 Oct 21;15(Suppl 11):S13. doi: 10.1186/1471-2105-15-S11-S13 (PMC4251041; doi:10.1186/1471-2105-15-S11-S13)
Supplement: Additional file 2 — Predicted protein-protein interaction pairs for Arabidopsis-Pseudomonas syringae based on the interolog model. [file 1471-2105-15-S11-S13-S2.xlsx]

## Sheet: Sheet1
Protein-protein interactions predicted from Interolog Model
Arabidopsis protein	Pseudomonas protein
AT1G01040.1	PSPTO_1945
AT1G01040.2	PSPTO_1945
AT1G01080.1	PSPTO_0087
AT1G01080.1	PSPTO_0249
AT1G01080.1	PSPTO_0655
AT1G01080.1	PSPTO_0753
AT1G01080.1	PSPTO_1075
AT1G01080.1	PSPTO_1250
AT1G01080.1	PSPTO_1482
AT1G01080.1	PSPTO_1942
AT1G01080.1	PSPTO_2011
AT1G01080.1	PSPTO_2089
AT1G01080.1	PSPTO_2140
AT1G01080.1	PSPTO_2166
AT1G01080.1	PSPTO_2225
AT1G01080.1	PSPTO_2267
AT1G01080.1	PSPTO_2368
AT1G01080.1	PSPTO_2369
AT1G01080.1	PSPTO_2417
AT1G01080.1	PSPTO_2576
AT1G01080.1	PSPTO_2630
AT1G01080.1	PSPTO_2640
AT1G01080.1	PSPTO_2763
AT1G01080.1	PSPTO_2778
AT1G01080.1	PSPTO_2812
AT1G01080.1	PSPTO_2814
AT1G01080.1	PSPTO_3088
AT1G01080.1	PSPTO_3197
AT1G01080.1	PSPTO_3248
AT1G01080.1	PSPTO_3437
AT1G01080.1	PSPTO_3489
AT1G01080.1	PSPTO_3743
AT1G01080.1	PSPTO_3747
AT1G01080.1	PSPTO_3855
AT1G01080.1	PSPTO_3882
AT1G01080.1	PSPTO_3885
AT1G01080.1	PSPTO_4041
AT1G01080.1	PSPTO_4077
AT1G01080.1	PSPTO_4111
AT1G01080.1	PSPTO_4174
AT1G01080.1	PSPTO_4228
AT1G01080.1	PSPTO_4316
AT1G01080.1	PSPTO_4534
AT1G01080.1	PSPTO_4557
AT1G01080.1	PSPTO_4558
AT1G01080.1	PSPTO_4559
AT1G01080.1	PSPTO_4561
AT1G01080.1	PSPTO_4602
AT1G01080.1	PSPTO_4868
AT1G01080.1	PSPTO_4886
AT1G01080.1	PSPTO_4888
AT1G01080.1	PSPTO_4915
AT1G01080.1	PSPTO_4940
AT1G01080.1	PSPTO_5014
AT1G01080.1	PSPTO_5030
AT1G01080.1	PSPTO_5197
AT1G01080.1	PSPTO_5329
AT1G01080.2	PSPTO_0087
AT1G01080.2	PSPTO_0249
AT1G01080.2	PSPTO_1075
AT1G01080.2	PSPTO_1250
AT1G01080.2	PSPTO_1482
AT1G01080.2	PSPTO_1942
AT1G01080.2	PSPTO_2011
AT1G01080.2	PSPTO_2089
AT1G01080.2	PSPTO_2140
AT1G01080.2	PSPTO_2225
AT1G01080.2	PSPTO_2267
AT1G01080.2	PSPTO_2368
AT1G01080.2	PSPTO_2417
AT1G01080.2	PSPTO_2576
AT1G01080.2	PSPTO_2630
AT1G01080.2	PSPTO_2763
AT1G01080.2	PSPTO_2778
AT1G01080.2	PSPTO_2812
AT1G01080.2	PSPTO_2814
AT1G01080.2	PSPTO_3088
AT1G01080.2	PSPTO_3248
AT1G01080.2	PSPTO_3437
AT1G01080.2	PSPTO_3489
AT1G01080.2	PSPTO_3855
AT1G01080.2	PSPTO_3882
AT1G01080.2	PSPTO_3885
AT1G01080.2	PSPTO_4041
AT1G01080.2	PSPTO_4077
AT1G01080.2	PSPTO_4111
AT1G01080.2	PSPTO_4174
AT1G01080.2	PSPTO_4228
AT1G01080.2	PSPTO_4316
AT1G01080.2	PSPTO_4534
AT1G01080.2	PSPTO_4557
AT1G01080.2	PSPTO_4558
AT1G01080.2	PSPTO_4559
AT1G01080.2	PSPTO_4561
AT1G01080.2	PSPTO_4602
AT1G01080.2	PSPTO_4868
AT1G01080.2	PSPTO_4886
AT1G01080.2	PSPTO_4888
AT1G01080.2	PSPTO_4915
AT1G01080.2	PSPTO_4940
AT1G01080.2	PSPTO_5014
AT1G01080.2	PSPTO_5030
AT1G01080.2	PSPTO_5197
AT1G01080.2	PSPTO_5329
AT1G01140.1	PSPTOA0002
AT1G01140.1	PSPTOA0008
AT1G01140.1	PSPTOA0009
AT1G01140.1	PSPTOA0014
AT1G01140.1	PSPTOA0025
AT1G01140.1	PSPTOA0031
AT1G01140.1	PSPTOA0047
AT1G01140.1	PSPTO_0003
AT1G01140.1	PSPTO_0018
AT1G01140.1	PSPTO_0038
AT1G01140.1	PSPTO_0047
AT1G01140.1	PSPTO_0056
AT1G01140.1	PSPTO_0069
AT1G01140.1	PSPTO_0074
AT1G01140.1	PSPTO_0087
AT1G01140.1	PSPTO_0089
AT1G01140.1	PSPTO_0095
AT1G01140.1	PSPTO_0101
AT1G01140.1	PSPTO_0102
AT1G01140.1	PSPTO_0106
AT1G01140.1	PSPTO_0109
AT1G01140.1	PSPTO_0111
AT1G01140.1	PSPTO_0119
AT1G01140.1	PSPTO_0135
AT1G01140.1	PSPTO_0148
AT1G01140.1	PSPTO_0152
AT1G01140.1	PSPTO_0156
AT1G01140.1	PSPTO_0162
AT1G01140.1	PSPTO_0165
AT1G01140.1	PSPTO_0174
AT1G01140.1	PSPTO_0179
AT1G01140.1	PSPTO_0193
AT1G01140.1	PSPTO_0212
AT1G01140.1	PSPTO_0218
AT1G01140.1	PSPTO_0219
AT1G01140.1	PSPTO_0223
AT1G01140.1	PSPTO_0227
AT1G01140.1	PSPTO_0236
AT1G01140.1	PSPTO_0249
AT1G01140.1	PSPTO_0250
AT1G01140.1	PSPTO_0262
AT1G01140.1	PSPTO_0266
AT1G01140.1	PSPTO_0268
AT1G01140.1	PSPTO_0270
AT1G01140.1	PSPTO_0272
AT1G01140.1	PSPTO_0287
AT1G01140.1	PSPTO_0291
AT1G01140.1	PSPTO_0301
AT1G01140.1	PSPTO_0303
AT1G01140.1	PSPTO_0305
AT1G01140.1	PSPTO_0308
AT1G01140.1	PSPTO_0310
AT1G01140.1	PSPTO_0317
AT1G01140.1	PSPTO_0322
AT1G01140.1	PSPTO_0323
AT1G01140.1	PSPTO_0324
AT1G01140.1	PSPTO_0326
AT1G01140.1	PSPTO_0333
AT1G01140.1	PSPTO_0335
AT1G01140.1	PSPTO_0336
AT1G01140.1	PSPTO_0337
AT1G01140.1	PSPTO_0341
AT1G01140.1	PSPTO_0343
AT1G01140.1	PSPTO_0349
AT1G01140.1	PSPTO_0364
AT1G01140.1	PSPTO_0369
AT1G01140.1	PSPTO_0373
AT1G01140.1	PSPTO_0376
AT1G01140.1	PSPTO_0382
AT1G01140.1	PSPTO_0383
AT1G01140.1	PSPTO_0400
AT1G01140.1	PSPTO_0402
AT1G01140.1	PSPTO_0405
AT1G01140.1	PSPTO_0409
AT1G01140.1	PSPTO_0410
AT1G01140.1	PSPTO_0421
AT1G01140.1	PSPTO_0424
AT1G01140.1	PSPTO_0425
AT1G01140.1	PSPTO_0426
AT1G01140.1	PSPTO_0429
AT1G01140.1	PSPTO_0437
AT1G01140.1	PSPTO_0445
AT1G01140.1	PSPTO_0452
AT1G01140.1	PSPTO_0465
AT1G01140.1	PSPTO_0466
AT1G01140.1	PSPTO_0485
AT1G01140.1	PSPTO_0486
AT1G01140.1	PSPTO_0488
AT1G01140.1	PSPTO_0502
AT1G01140.1	PSPTO_0505
AT1G01140.1	PSPTO_0508
AT1G01140.1	PSPTO_0509
AT1G01140.1	PSPTO_0514
AT1G01140.1	PSPTO_0540
AT1G01140.1	PSPTO_0550
AT1G01140.1	PSPTO_0553
AT1G01140.1	PSPTO_0554
AT1G01140.1	PSPTO_0559
AT1G01140.1	PSPTO_0563
AT1G01140.1	PSPTO_0571
AT1G01140.1	PSPTO_0584
AT1G01140.1	PSPTO_0607
AT1G01140.1	PSPTO_0614
AT1G01140.1	PSPTO_0618
AT1G01140.1	PSPTO_0651
AT1G01140.1	PSPTO_0655
AT1G01140.1	PSPTO_0663
AT1G01140.1	PSPTO_0664
AT1G01140.1	PSPTO_0665
AT1G01140.1	PSPTO_0667
AT1G01140.1	PSPTO_0673
AT1G01140.1	PSPTO_0675
AT1G01140.1	PSPTO_0676
AT1G01140.1	PSPTO_0698
AT1G01140.1	PSPTO_0699
AT1G01140.1	PSPTO_0701
AT1G01140.1	PSPTO_0714
AT1G01140.1	PSPTO_0729
AT1G01140.1	PSPTO_0733
AT1G01140.1	PSPTO_0753
AT1G01140.1	PSPTO_0755
AT1G01140.1	PSPTO_0758
AT1G01140.1	PSPTO_0761
AT1G01140.1	PSPTO_0762
AT1G01140.1	PSPTO_0763
AT1G01140.1	PSPTO_0766
AT1G01140.1	PSPTO_0776
AT1G01140.1	PSPTO_0777
AT1G01140.1	PSPTO_0784
AT1G01140.1	PSPTO_0785
AT1G01140.1	PSPTO_0787
AT1G01140.1	PSPTO_0791
AT1G01140.1	PSPTO_0808
AT1G01140.1	PSPTO_0819
AT1G01140.1	PSPTO_0832
AT1G01140.1	PSPTO_0852
AT1G01140.1	PSPTO_0855
AT1G01140.1	PSPTO_0864
AT1G01140.1	PSPTO_0887
AT1G01140.1	PSPTO_0890
AT1G01140.1	PSPTO_0906
AT1G01140.1	PSPTO_0912
AT1G01140.1	PSPTO_0913
AT1G01140.1	PSPTO_0916
AT1G01140.1	PSPTO_0922
AT1G01140.1	PSPTO_0928
AT1G01140.1	PSPTO_0932
AT1G01140.1	PSPTO_0934
AT1G01140.1	PSPTO_0957
AT1G01140.1	PSPTO_0961
AT1G01140.1	PSPTO_0965
AT1G01140.1	PSPTO_0977
AT1G01140.1	PSPTO_0985
AT1G01140.1	PSPTO_0998
AT1G01140.1	PSPTO_0999
AT1G01140.1	PSPTO_1004
AT1G01140.1	PSPTO_1009
AT1G01140.1	PSPTO_1012
AT1G01140.1	PSPTO_1014
AT1G01140.1	PSPTO_1024
AT1G01140.1	PSPTO_1026
AT1G01140.1	PSPTO_1027
AT1G01140.1	PSPTO_1028
AT1G01140.1	PSPTO_1041
AT1G01140.1	PSPTO_1043
AT1G01140.1	PSPTO_1047
AT1G01140.1	PSPTO_1052
AT1G01140.1	PSPTO_1054
AT1G01140.1	PSPTO_1059
AT1G01140.1	PSPTO_1061
AT1G01140.1	PSPTO_1075
AT1G01140.1	PSPTO_1077
AT1G01140.1	PSPTO_1083
AT1G01140.1	PSPTO_1096
AT1G01140.1	PSPTO_1106
AT1G01140.1	PSPTO_1107
AT1G01140.1	PSPTO_1116
AT1G01140.1	PSPTO_1119
AT1G01140.1	PSPTO_1128
AT1G01140.1	PSPTO_1134
AT1G01140.1	PSPTO_1135
AT1G01140.1	PSPTO_1143
AT1G01140.1	PSPTO_1144
AT1G01140.1	PSPTO_1164
AT1G01140.1	PSPTO_1172
AT1G01140.1	PSPTO_1173
AT1G01140.1	PSPTO_1174
AT1G01140.1	PSPTO_1178
AT1G01140.1	PSPTO_1183
AT1G01140.1	PSPTO_1186
AT1G01140.1	PSPTO_1204
AT1G01140.1	PSPTO_1206
AT1G01140.1	PSPTO_1207
AT1G01140.1	PSPTO_1208
AT1G01140.1	PSPTO_1209
AT1G01140.1	PSPTO_1213
AT1G01140.1	PSPTO_1216
AT1G01140.1	PSPTO_1217
AT1G01140.1	PSPTO_1220
AT1G01140.1	PSPTO_1223
AT1G01140.1	PSPTO_1248
AT1G01140.1	PSPTO_1255
AT1G01140.1	PSPTO_1277
AT1G01140.1	PSPTO_1284
AT1G01140.1	PSPTO_1285
AT1G01140.1	PSPTO_1291
AT1G01140.1	PSPTO_1301
AT1G01140.1	PSPTO_1302
AT1G01140.1	PSPTO_1309
AT1G01140.1	PSPTO_1313
AT1G01140.1	PSPTO_1317
AT1G01140.1	PSPTO_1327
AT1G01140.1	PSPTO_1328
AT1G01140.1	PSPTO_1330
AT1G01140.1	PSPTO_1334
AT1G01140.1	PSPTO_1335
AT1G01140.1	PSPTO_1338
AT1G01140.1	PSPTO_1340
AT1G01140.1	PSPTO_1348
AT1G01140.1	PSPTO_1349
AT1G01140.1	PSPTO_1356
AT1G01140.1	PSPTO_1363
AT1G01140.1	PSPTO_1378
AT1G01140.1	PSPTO_1384
AT1G01140.1	PSPTO_1389
AT1G01140.1	PSPTO_1404
AT1G01140.1	PSPTO_1414
AT1G01140.1	PSPTO_1415
AT1G01140.1	PSPTO_1422
AT1G01140.1	PSPTO_1429
AT1G01140.1	PSPTO_1430
AT1G01140.1	PSPTO_1433
AT1G01140.1	PSPTO_1436
AT1G01140.1	PSPTO_1440
AT1G01140.1	PSPTO_1445
AT1G01140.1	PSPTO_1451
AT1G01140.1	PSPTO_1454
AT1G01140.1	PSPTO_1455
AT1G01140.1	PSPTO_1456
AT1G01140.1	PSPTO_1465
AT1G01140.1	PSPTO_1469
AT1G01140.1	PSPTO_1472
AT1G01140.1	PSPTO_1479
AT1G01140.1	PSPTO_1482
AT1G01140.1	PSPTO_1491
AT1G01140.1	PSPTO_1492
AT1G01140.1	PSPTO_1504
AT1G01140.1	PSPTO_1506
AT1G01140.1	PSPTO_1510
AT1G01140.1	PSPTO_1526
AT1G01140.1	PSPTO_1527
AT1G01140.1	PSPTO_1528
AT1G01140.1	PSPTO_1529
AT1G01140.1	PSPTO_1534
AT1G01140.1	PSPTO_1542
AT1G01140.1	PSPTO_1551
AT1G01140.1	PSPTO_1555
AT1G01140.1	PSPTO_1559
AT1G01140.1	PSPTO_1562
AT1G01140.1	PSPTO_1564
AT1G01140.1	PSPTO_1576
AT1G01140.1	PSPTO_1579
AT1G01140.1	PSPTO_1580
AT1G01140.1	PSPTO_1606
AT1G01140.1	PSPTO_1608
AT1G01140.1	PSPTO_1610
AT1G01140.1	PSPTO_1612
AT1G01140.1	PSPTO_1616
AT1G01140.1	PSPTO_1617
AT1G01140.1	PSPTO_1624
AT1G01140.1	PSPTO_1629
AT1G01140.1	PSPTO_1648
AT1G01140.1	PSPTO_1656
AT1G01140.1	PSPTO_1658
AT1G01140.1	PSPTO_1669
AT1G01140.1	PSPTO_1671
AT1G01140.1	PSPTO_1674
AT1G01140.1	PSPTO_1677
AT1G01140.1	PSPTO_1680
AT1G01140.1	PSPTO_1682
AT1G01140.1	PSPTO_1684
AT1G01140.1	PSPTO_1685
AT1G01140.1	PSPTO_1686
AT1G01140.1	PSPTO_1694
AT1G01140.1	PSPTO_1704
AT1G01140.1	PSPTO_1710
AT1G01140.1	PSPTO_1718
AT1G01140.1	PSPTO_1719
AT1G01140.1	PSPTO_1731
AT1G01140.1	PSPTO_1733
AT1G01140.1	PSPTO_1755
AT1G01140.1	PSPTO_1766
AT1G01140.1	PSPTO_1772
AT1G01140.1	PSPTO_1778
AT1G01140.1	PSPTO_1784
AT1G01140.1	PSPTO_1789
AT1G01140.1	PSPTO_1790
AT1G01140.1	PSPTO_1795
AT1G01140.1	PSPTO_1802
AT1G01140.1	PSPTO_1803
AT1G01140.1	PSPTO_1808
AT1G01140.1	PSPTO_1818
AT1G01140.1	PSPTO_1826
AT1G01140.1	PSPTO_1835
AT1G01140.1	PSPTO_1839
AT1G01140.1	PSPTO_1844
AT1G01140.1	PSPTO_1852
AT1G01140.1	PSPTO_1855
AT1G01140.1	PSPTO_1861
AT1G01140.1	PSPTO_1870
AT1G01140.1	PSPTO_1871
AT1G01140.1	PSPTO_1890
AT1G01140.1	PSPTO_1908
AT1G01140.1	PSPTO_1909
AT1G01140.1	PSPTO_1914
AT1G01140.1	PSPTO_1917
AT1G01140.1	PSPTO_1930
AT1G01140.1	PSPTO_1933
AT1G01140.1	PSPTO_1935
AT1G01140.1	PSPTO_1936
AT1G01140.1	PSPTO_1937
AT1G01140.1	PSPTO_1939
AT1G01140.1	PSPTO_1940
AT1G01140.1	PSPTO_1941
AT1G01140.1	PSPTO_1942
AT1G01140.1	PSPTO_1944
AT1G01140.1	PSPTO_1945
AT1G01140.1	PSPTO_1949
AT1G01140.1	PSPTO_1951
AT1G01140.1	PSPTO_1952
AT1G01140.1	PSPTO_1972
AT1G01140.1	PSPTO_1979
AT1G01140.1	PSPTO_1988
AT1G01140.1	PSPTO_1998
AT1G01140.1	PSPTO_2003
AT1G01140.1	PSPTO_2011
AT1G01140.1	PSPTO_2014
AT1G01140.1	PSPTO_2029
AT1G01140.1	PSPTO_2043
AT1G01140.1	PSPTO_2048
AT1G01140.1	PSPTO_2053
AT1G01140.1	PSPTO_2065
AT1G01140.1	PSPTO_2070
AT1G01140.1	PSPTO_2101
AT1G01140.1	PSPTO_2121
AT1G01140.1	PSPTO_2126
AT1G01140.1	PSPTO_2131
AT1G01140.1	PSPTO_2135
AT1G01140.1	PSPTO_2136
AT1G01140.1	PSPTO_2140
AT1G01140.1	PSPTO_2141
AT1G01140.1	PSPTO_2148
AT1G01140.1	PSPTO_2149
AT1G01140.1	PSPTO_2150
AT1G01140.1	PSPTO_2151
AT1G01140.1	PSPTO_2152
AT1G01140.1	PSPTO_2154
AT1G01140.1	PSPTO_2155
AT1G01140.1	PSPTO_2156
AT1G01140.1	PSPTO_2158
AT1G01140.1	PSPTO_2160
AT1G01140.1	PSPTO_2161
AT1G01140.1	PSPTO_2166
AT1G01140.1	PSPTO_2171
AT1G01140.1	PSPTO_2180
AT1G01140.1	PSPTO_2181
AT1G01140.1	PSPTO_2185
AT1G01140.1	PSPTO_2186
AT1G01140.1	PSPTO_2189
AT1G01140.1	PSPTO_2196
AT1G01140.1	PSPTO_2203
AT1G01140.1	PSPTO_2209
AT1G01140.1	PSPTO_2215
AT1G01140.1	PSPTO_2216
AT1G01140.1	PSPTO_2225
AT1G01140.1	PSPTO_2227
AT1G01140.1	PSPTO_2228
AT1G01140.1	PSPTO_2229
AT1G01140.1	PSPTO_2230
AT1G01140.1	PSPTO_2231
AT1G01140.1	PSPTO_2239
AT1G01140.1	PSPTO_2254
AT1G01140.1	PSPTO_2259
AT1G01140.1	PSPTO_2267
AT1G01140.1	PSPTO_2270
AT1G01140.1	PSPTO_2279
AT1G01140.1	PSPTO_2282
AT1G01140.1	PSPTO_2287
AT1G01140.1	PSPTO_2299
AT1G01140.1	PSPTO_2301
AT1G01140.1	PSPTO_2303
AT1G01140.1	PSPTO_2310
AT1G01140.1	PSPTO_2319
AT1G01140.1	PSPTO_2322
AT1G01140.1	PSPTO_2326
AT1G01140.1	PSPTO_2334
AT1G01140.1	PSPTO_2337
AT1G01140.1	PSPTO_2343
AT1G01140.1	PSPTO_2349
AT1G01140.1	PSPTO_2367
AT1G01140.1	PSPTO_2368
AT1G01140.1	PSPTO_2369
AT1G01140.1	PSPTO_2373
AT1G01140.1	PSPTO_2386
AT1G01140.1	PSPTO_2388
AT1G01140.1	PSPTO_2399
AT1G01140.1	PSPTO_2422
AT1G01140.1	PSPTO_2435
AT1G01140.1	PSPTO_2438
AT1G01140.1	PSPTO_2440
AT1G01140.1	PSPTO_2448
AT1G01140.1	PSPTO_2463
AT1G01140.1	PSPTO_2473
AT1G01140.1	PSPTO_2484
AT1G01140.1	PSPTO_2487
AT1G01140.1	PSPTO_2489
AT1G01140.1	PSPTO_2492
AT1G01140.1	PSPTO_2495
AT1G01140.1	PSPTO_2505
AT1G01140.1	PSPTO_2508
AT1G01140.1	PSPTO_2511
AT1G01140.1	PSPTO_2517
AT1G01140.1	PSPTO_2526
AT1G01140.1	PSPTO_2529
AT1G01140.1	PSPTO_2539
AT1G01140.1	PSPTO_2549
AT1G01140.1	PSPTO_2556
AT1G01140.1	PSPTO_2560
AT1G01140.1	PSPTO_2562
AT1G01140.1	PSPTO_2574
AT1G01140.1	PSPTO_2576
AT1G01140.1	PSPTO_2585
AT1G01140.1	PSPTO_2586
AT1G01140.1	PSPTO_2590
AT1G01140.1	PSPTO_2591
AT1G01140.1	PSPTO_2592
AT1G01140.1	PSPTO_2597
AT1G01140.1	PSPTO_2605
AT1G01140.1	PSPTO_2607
AT1G01140.1	PSPTO_2608
AT1G01140.1	PSPTO_2622
AT1G01140.1	PSPTO_2627
AT1G01140.1	PSPTO_2630
AT1G01140.1	PSPTO_2632
AT1G01140.1	PSPTO_2635
AT1G01140.1	PSPTO_2636
AT1G01140.1	PSPTO_2637
AT1G01140.1	PSPTO_2640
AT1G01140.1	PSPTO_2642
AT1G01140.1	PSPTO_2655
AT1G01140.1	PSPTO_2660
AT1G01140.1	PSPTO_2677
AT1G01140.1	PSPTO_2681
AT1G01140.1	PSPTO_2686
AT1G01140.1	PSPTO_2696
AT1G01140.1	PSPTO_2701
AT1G01140.1	PSPTO_2705
AT1G01140.1	PSPTO_2706
AT1G01140.1	PSPTO_2707
AT1G01140.1	PSPTO_2722
AT1G01140.1	PSPTO_2728
AT1G01140.1	PSPTO_2739
AT1G01140.1	PSPTO_2741
AT1G01140.1	PSPTO_2743
AT1G01140.1	PSPTO_2749
AT1G01140.1	PSPTO_2750
AT1G01140.1	PSPTO_2752
AT1G01140.1	PSPTO_2755
AT1G01140.1	PSPTO_2756
AT1G01140.1	PSPTO_2757
AT1G01140.1	PSPTO_2760
AT1G01140.1	PSPTO_2763
AT1G01140.1	PSPTO_2775
AT1G01140.1	PSPTO_2778
AT1G01140.1	PSPTO_2785
AT1G01140.1	PSPTO_2792
AT1G01140.1	PSPTO_2802
AT1G01140.1	PSPTO_2806
AT1G01140.1	PSPTO_2808
AT1G01140.1	PSPTO_2812
AT1G01140.1	PSPTO_2814
AT1G01140.1	PSPTO_2825
AT1G01140.1	PSPTO_2826
AT1G01140.1	PSPTO_2829
AT1G01140.1	PSPTO_2830
AT1G01140.1	PSPTO_2846
AT1G01140.1	PSPTO_2849
AT1G01140.1	PSPTO_2851
AT1G01140.1	PSPTO_2853
AT1G01140.1	PSPTO_2863
AT1G01140.1	PSPTO_2867
AT1G01140.1	PSPTO_2883
AT1G01140.1	PSPTO_2903
AT1G01140.1	PSPTO_2912
AT1G01140.1	PSPTO_2917
AT1G01140.1	PSPTO_2919
AT1G01140.1	PSPTO_2920
AT1G01140.1	PSPTO_2922
AT1G01140.1	PSPTO_2925
AT1G01140.1	PSPTO_2927
AT1G01140.1	PSPTO_2931
AT1G01140.1	PSPTO_2934
AT1G01140.1	PSPTO_2935
AT1G01140.1	PSPTO_2936
AT1G01140.1	PSPTO_2938
AT1G01140.1	PSPTO_2946
AT1G01140.1	PSPTO_2947
AT1G01140.1	PSPTO_2949
AT1G01140.1	PSPTO_2953
AT1G01140.1	PSPTO_2966
AT1G01140.1	PSPTO_2976
AT1G01140.1	PSPTO_2981
AT1G01140.1	PSPTO_2985
AT1G01140.1	PSPTO_2992
AT1G01140.1	PSPTO_2996
AT1G01140.1	PSPTO_3000
AT1G01140.1	PSPTO_3003
AT1G01140.1	PSPTO_3006
AT1G01140.1	PSPTO_3007
AT1G01140.1	PSPTO_3008
AT1G01140.1	PSPTO_3011
AT1G01140.1	PSPTO_3014
AT1G01140.1	PSPTO_3019
AT1G01140.1	PSPTO_3020
AT1G01140.1	PSPTO_3022
AT1G01140.1	PSPTO_3027
AT1G01140.1	PSPTO_3029
AT1G01140.1	PSPTO_3030
AT1G01140.1	PSPTO_3031
AT1G01140.1	PSPTO_3035
AT1G01140.1	PSPTO_3046
AT1G01140.1	PSPTO_3047
AT1G01140.1	PSPTO_3049
AT1G01140.1	PSPTO_3056
AT1G01140.1	PSPTO_3082
AT1G01140.1	PSPTO_3086
AT1G01140.1	PSPTO_3087
AT1G01140.1	PSPTO_3088
AT1G01140.1	PSPTO_3099
AT1G01140.1	PSPTO_3100
AT1G01140.1	PSPTO_3101
AT1G01140.1	PSPTO_3118
AT1G01140.1	PSPTO_3120
AT1G01140.1	PSPTO_3124
AT1G01140.1	PSPTO_3130
AT1G01140.1	PSPTO_3159
AT1G01140.1	PSPTO_3161
AT1G01140.1	PSPTO_3163
AT1G01140.1	PSPTO_3170
AT1G01140.1	PSPTO_3179
AT1G01140.1	PSPTO_3183
AT1G01140.1	PSPTO_3186
AT1G01140.1	PSPTO_3188
AT1G01140.1	PSPTO_3190
AT1G01140.1	PSPTO_3193
AT1G01140.1	PSPTO_3197
AT1G01140.1	PSPTO_3204
AT1G01140.1	PSPTO_3225
AT1G01140.1	PSPTO_3237
AT1G01140.1	PSPTO_3248
AT1G01140.1	PSPTO_3249
AT1G01140.1	PSPTO_3250
AT1G01140.1	PSPTO_3257
AT1G01140.1	PSPTO_3264
AT1G01140.1	PSPTO_3269
AT1G01140.1	PSPTO_3279
AT1G01140.1	PSPTO_3283
AT1G01140.1	PSPTO_3290
AT1G01140.1	PSPTO_3291
AT1G01140.1	PSPTO_3294
AT1G01140.1	PSPTO_3298
AT1G01140.1	PSPTO_3301
AT1G01140.1	PSPTO_3306
AT1G01140.1	PSPTO_3307
AT1G01140.1	PSPTO_3318
AT1G01140.1	PSPTO_3328
AT1G01140.1	PSPTO_3332
AT1G01140.1	PSPTO_3336
AT1G01140.1	PSPTO_3339
AT1G01140.1	PSPTO_3348
AT1G01140.1	PSPTO_3349
AT1G01140.1	PSPTO_3369
AT1G01140.1	PSPTO_3370
AT1G01140.1	PSPTO_3375
AT1G01140.1	PSPTO_3379
AT1G01140.1	PSPTO_3380
AT1G01140.1	PSPTO_3385
AT1G01140.1	PSPTO_3388
AT1G01140.1	PSPTO_3421
AT1G01140.1	PSPTO_3432
AT1G01140.1	PSPTO_3437
AT1G01140.1	PSPTO_3442
AT1G01140.1	PSPTO_3444
AT1G01140.1	PSPTO_3450
AT1G01140.1	PSPTO_3461
AT1G01140.1	PSPTO_3462
AT1G01140.1	PSPTO_3469
AT1G01140.1	PSPTO_3471
AT1G01140.1	PSPTO_3485
AT1G01140.1	PSPTO_3489
AT1G01140.1	PSPTO_3490
AT1G01140.1	PSPTO_3494
AT1G01140.1	PSPTO_3497
AT1G01140.1	PSPTO_3501
AT1G01140.1	PSPTO_3510
AT1G01140.1	PSPTO_3514
AT1G01140.1	PSPTO_3522
AT1G01140.1	PSPTO_3540
AT1G01140.1	PSPTO_3541
AT1G01140.1	PSPTO_3545
AT1G01140.1	PSPTO_3550
AT1G01140.1	PSPTO_3551
AT1G01140.1	PSPTO_3556
AT1G01140.1	PSPTO_3558
AT1G01140.1	PSPTO_3560
AT1G01140.1	PSPTO_3564
AT1G01140.1	PSPTO_3566
AT1G01140.1	PSPTO_3572
AT1G01140.1	PSPTO_3573
AT1G01140.1	PSPTO_3574
AT1G01140.1	PSPTO_3580
AT1G01140.1	PSPTO_3582
AT1G01140.1	PSPTO_3583
AT1G01140.1	PSPTO_3594
AT1G01140.1	PSPTO_3598
AT1G01140.1	PSPTO_3600
AT1G01140.1	PSPTO_3604
AT1G01140.1	PSPTO_3607
AT1G01140.1	PSPTO_3620
AT1G01140.1	PSPTO_3621
AT1G01140.1	PSPTO_3625
AT1G01140.1	PSPTO_3628
AT1G01140.1	PSPTO_3629
AT1G01140.1	PSPTO_3630
AT1G01140.1	PSPTO_3631
AT1G01140.1	PSPTO_3637
AT1G01140.1	PSPTO_3644
AT1G01140.1	PSPTO_3645
AT1G01140.1	PSPTO_3661
AT1G01140.1	PSPTO_3665
AT1G01140.1	PSPTO_3669
AT1G01140.1	PSPTO_3686
AT1G01140.1	PSPTO_3692
AT1G01140.1	PSPTO_3694
AT1G01140.1	PSPTO_3699
AT1G01140.1	PSPTO_3703
AT1G01140.1	PSPTO_3705
AT1G01140.1	PSPTO_3711
AT1G01140.1	PSPTO_3712
AT1G01140.1	PSPTO_3715
AT1G01140.1	PSPTO_3716
AT1G01140.1	PSPTO_3717
AT1G01140.1	PSPTO_3718
AT1G01140.1	PSPTO_3726
AT1G01140.1	PSPTO_3737
AT1G01140.1	PSPTO_3738
AT1G01140.1	PSPTO_3743
AT1G01140.1	PSPTO_3747
AT1G01140.1	PSPTO_3753
AT1G01140.1	PSPTO_3787
AT1G01140.1	PSPTO_3788
AT1G01140.1	PSPTO_3790
AT1G01140.1	PSPTO_3826
AT1G01140.1	PSPTO_3845
AT1G01140.1	PSPTO_3855
AT1G01140.1	PSPTO_3880
AT1G01140.1	PSPTO_3881
AT1G01140.1	PSPTO_3882
AT1G01140.1	PSPTO_3885
AT1G01140.1	PSPTO_3886
AT1G01140.1	PSPTO_3890
AT1G01140.1	PSPTO_3900
AT1G01140.1	PSPTO_3902
AT1G01140.1	PSPTO_3911
AT1G01140.1	PSPTO_3912
AT1G01140.1	PSPTO_3914
AT1G01140.1	PSPTO_3943
AT1G01140.1	PSPTO_3954
AT1G01140.1	PSPTO_3955
AT1G01140.1	PSPTO_3958
AT1G01140.1	PSPTO_3968
AT1G01140.1	PSPTO_3969
AT1G01140.1	PSPTO_3970
AT1G01140.1	PSPTO_3971
AT1G01140.1	PSPTO_3972
AT1G01140.1	PSPTO_3975
AT1G01140.1	PSPTO_3987
AT1G01140.1	PSPTO_4001
AT1G01140.1	PSPTO_4010
AT1G01140.1	PSPTO_4014
AT1G01140.1	PSPTO_4018
AT1G01140.1	PSPTO_4034
AT1G01140.1	PSPTO_4058
AT1G01140.1	PSPTO_4067
AT1G01140.1	PSPTO_4068
AT1G01140.1	PSPTO_4081
AT1G01140.1	PSPTO_4084
AT1G01140.1	PSPTO_4090
AT1G01140.1	PSPTO_4093
AT1G01140.1	PSPTO_4094
AT1G01140.1	PSPTO_4100
AT1G01140.1	PSPTO_4105
AT1G01140.1	PSPTO_4106
AT1G01140.1	PSPTO_4111
AT1G01140.1	PSPTO_4119
AT1G01140.1	PSPTO_4127
AT1G01140.1	PSPTO_4128
AT1G01140.1	PSPTO_4132
AT1G01140.1	PSPTO_4133
AT1G01140.1	PSPTO_4134
AT1G01140.1	PSPTO_4135
AT1G01140.1	PSPTO_4136
AT1G01140.1	PSPTO_4141
AT1G01140.1	PSPTO_4156
AT1G01140.1	PSPTO_4161
AT1G01140.1	PSPTO_4168
AT1G01140.1	PSPTO_4171
AT1G01140.1	PSPTO_4174
AT1G01140.1	PSPTO_4178
AT1G01140.1	PSPTO_4182
AT1G01140.1	PSPTO_4196
AT1G01140.1	PSPTO_4201
AT1G01140.1	PSPTO_4215
AT1G01140.1	PSPTO_4221
AT1G01140.1	PSPTO_4222
AT1G01140.1	PSPTO_4228
AT1G01140.1	PSPTO_4230
AT1G01140.1	PSPTO_4243
AT1G01140.1	PSPTO_4267
AT1G01140.1	PSPTO_4270
AT1G01140.1	PSPTO_4275
AT1G01140.1	PSPTO_4276
AT1G01140.1	PSPTO_4278
AT1G01140.1	PSPTO_4290
AT1G01140.1	PSPTO_4291
AT1G01140.1	PSPTO_4296
AT1G01140.1	PSPTO_4303
AT1G01140.1	PSPTO_4305
AT1G01140.1	PSPTO_4308
AT1G01140.1	PSPTO_4316
AT1G01140.1	PSPTO_4333
AT1G01140.1	PSPTO_4343
AT1G01140.1	PSPTO_4357
AT1G01140.1	PSPTO_4363
AT1G01140.1	PSPTO_4373
AT1G01140.1	PSPTO_4382
AT1G01140.1	PSPTO_4383
AT1G01140.1	PSPTO_4398
AT1G01140.1	PSPTO_4405
AT1G01140.1	PSPTO_4415
AT1G01140.1	PSPTO_4418
AT1G01140.1	PSPTO_4419
AT1G01140.1	PSPTO_4420
AT1G01140.1	PSPTO_4423
AT1G01140.1	PSPTO_4429
AT1G01140.1	PSPTO_4435
AT1G01140.1	PSPTO_4442
AT1G01140.1	PSPTO_4445
AT1G01140.1	PSPTO_4448
AT1G01140.1	PSPTO_4451
AT1G01140.1	PSPTO_4459
AT1G01140.1	PSPTO_4465
AT1G01140.1	PSPTO_4467
AT1G01140.1	PSPTO_4471
AT1G01140.1	PSPTO_4475
AT1G01140.1	PSPTO_4476
AT1G01140.1	PSPTO_4493
AT1G01140.1	PSPTO_4497
AT1G01140.1	PSPTO_4501
AT1G01140.1	PSPTO_4513
AT1G01140.1	PSPTO_4514
AT1G01140.1	PSPTO_4519
AT1G01140.1	PSPTO_4523
AT1G01140.1	PSPTO_4531
AT1G01140.1	PSPTO_4534
AT1G01140.1	PSPTO_4539
AT1G01140.1	PSPTO_4548
AT1G01140.1	PSPTO_4549
AT1G01140.1	PSPTO_4557
AT1G01140.1	PSPTO_4558
AT1G01140.1	PSPTO_4559
AT1G01140.1	PSPTO_4560
AT1G01140.1	PSPTO_4561
AT1G01140.1	PSPTO_4563
AT1G01140.1	PSPTO_4577
AT1G01140.1	PSPTO_4602
AT1G01140.1	PSPTO_4612
AT1G01140.1	PSPTO_4626
AT1G01140.1	PSPTO_4631
AT1G01140.1	PSPTO_4640
AT1G01140.1	PSPTO_4644
AT1G01140.1	PSPTO_4651
AT1G01140.1	PSPTO_4652
AT1G01140.1	PSPTO_4657
AT1G01140.1	PSPTO_4675
AT1G01140.1	PSPTO_4685
AT1G01140.1	PSPTO_4686
AT1G01140.1	PSPTO_4696
AT1G01140.1	PSPTO_4699
AT1G01140.1	PSPTO_4709
AT1G01140.1	PSPTO_4729
AT1G01140.1	PSPTO_4735
AT1G01140.1	PSPTO_4751
AT1G01140.1	PSPTO_4768
AT1G01140.1	PSPTO_4776
AT1G01140.1	PSPTO_4786
AT1G01140.1	PSPTO_4790
AT1G01140.1	PSPTO_4794
AT1G01140.1	PSPTO_4796
AT1G01140.1	PSPTO_4800
AT1G01140.1	PSPTO_4802
AT1G01140.1	PSPTO_4807
AT1G01140.1	PSPTO_4817
AT1G01140.1	PSPTO_4821
AT1G01140.1	PSPTO_4822
AT1G01140.1	PSPTO_4841
AT1G01140.1	PSPTO_4842
AT1G01140.1	PSPTO_4843
AT1G01140.1	PSPTO_4845
AT1G01140.1	PSPTO_4851
AT1G01140.1	PSPTO_4858
AT1G01140.1	PSPTO_4860
AT1G01140.1	PSPTO_4865
AT1G01140.1	PSPTO_4868
AT1G01140.1	PSPTO_4888
AT1G01140.1	PSPTO_4898
AT1G01140.1	PSPTO_4907
AT1G01140.1	PSPTO_4910
AT1G01140.1	PSPTO_4915
AT1G01140.1	PSPTO_4923
AT1G01140.1	PSPTO_4940
AT1G01140.1	PSPTO_4945
AT1G01140.1	PSPTO_4976
AT1G01140.1	PSPTO_4977
AT1G01140.1	PSPTO_5007
AT1G01140.1	PSPTO_5008
AT1G01140.1	PSPTO_5009
AT1G01140.1	PSPTO_5014
AT1G01140.1	PSPTO_5016
AT1G01140.1	PSPTO_5024
AT1G01140.1	PSPTO_5030
AT1G01140.1	PSPTO_5031
AT1G01140.1	PSPTO_5037
AT1G01140.1	PSPTO_5049
AT1G01140.1	PSPTO_5052
AT1G01140.1	PSPTO_5060
AT1G01140.1	PSPTO_5061
AT1G01140.1	PSPTO_5071
AT1G01140.1	PSPTO_5074
AT1G01140.1	PSPTO_5081
AT1G01140.1	PSPTO_5110
AT1G01140.1	PSPTO_5120
AT1G01140.1	PSPTO_5125
AT1G01140.1	PSPTO_5128
AT1G01140.1	PSPTO_5133
AT1G01140.1	PSPTO_5159
AT1G01140.1	PSPTO_5162
AT1G01140.1	PSPTO_5163
AT1G01140.1	PSPTO_5168
AT1G01140.1	PSPTO_5170
AT1G01140.1	PSPTO_5172
AT1G01140.1	PSPTO_5173
AT1G01140.1	PSPTO_5176
AT1G01140.1	PSPTO_5178
AT1G01140.1	PSPTO_5180
AT1G01140.1	PSPTO_5184
AT1G01140.1	PSPTO_5185
AT1G01140.1	PSPTO_5187
AT1G01140.1	PSPTO_5193
AT1G01140.1	PSPTO_5197
AT1G01140.1	PSPTO_5198
AT1G01140.1	PSPTO_5208
AT1G01140.1	PSPTO_5216
AT1G01140.1	PSPTO_5221
AT1G01140.1	PSPTO_5222
AT1G01140.1	PSPTO_5224
AT1G01140.1	PSPTO_5227
AT1G01140.1	PSPTO_5232
AT1G01140.1	PSPTO_5245
AT1G01140.1	PSPTO_5256
AT1G01140.1	PSPTO_5258
AT1G01140.1	PSPTO_5260
AT1G01140.1	PSPTO_5263
AT1G01140.1	PSPTO_5267
AT1G01140.1	PSPTO_5268
AT1G01140.1	PSPTO_5269
AT1G01140.1	PSPTO_5276
AT1G01140.1	PSPTO_5300
AT1G01140.1	PSPTO_5301
AT1G01140.1	PSPTO_5306
AT1G01140.1	PSPTO_5307
AT1G01140.1	PSPTO_5308
AT1G01140.1	PSPTO_5318
AT1G01140.1	PSPTO_5324
AT1G01140.1	PSPTO_5325
AT1G01140.1	PSPTO_5328
AT1G01140.1	PSPTO_5329
AT1G01140.1	PSPTO_5343
AT1G01140.1	PSPTO_5352
AT1G01140.1	PSPTO_5356
AT1G01140.1	PSPTO_5358
AT1G01140.1	PSPTO_5363
AT1G01140.1	PSPTO_5370
AT1G01140.1	PSPTO_5378
AT1G01140.1	PSPTO_5380
AT1G01140.1	PSPTO_5391
AT1G01140.1	PSPTO_5398
AT1G01140.1	PSPTO_5400
AT1G01140.1	PSPTO_5406
AT1G01140.1	PSPTO_5417
AT1G01140.1	PSPTO_5424
AT1G01140.1	PSPTO_5435
AT1G01140.1	PSPTO_5438
AT1G01140.1	PSPTO_5451
AT1G01140.1	PSPTO_5464
AT1G01140.1	PSPTO_5465
AT1G01140.1	PSPTO_5475
AT1G01140.1	PSPTO_5479
AT1G01140.1	PSPTO_5480
AT1G01140.1	PSPTO_5483
AT1G01140.1	PSPTO_5488
AT1G01140.1	PSPTO_5489
AT1G01140.1	PSPTO_5494
AT1G01140.1	PSPTO_5520
AT1G01140.1	PSPTO_5528
AT1G01140.1	PSPTO_5533
AT1G01140.1	PSPTO_5534
AT1G01140.1	PSPTO_5538
AT1G01140.1	PSPTO_5542
AT1G01140.1	PSPTO_5549
AT1G01140.1	PSPTO_5553
AT1G01140.1	PSPTO_5560
AT1G01140.1	PSPTO_5576
AT1G01140.1	PSPTO_5602
AT1G01140.1	PSPTO_5605
AT1G01140.1	PSPTO_5609
AT1G01140.1	PSPTO_5614
AT1G01140.1	PSPTO_B0010
AT1G01140.1	PSPTO_B0021
AT1G01140.1	PSPTO_B0030
AT1G01140.1	PSPTO_B0039
AT1G01140.1	PSPTO_B0054
AT1G01140.1	PSPTO_B0057
AT1G01140.2	PSPTOA0002
AT1G01140.2	PSPTOA0008
AT1G01140.2	PSPTOA0009
AT1G01140.2	PSPTOA0014
AT1G01140.2	PSPTOA0025
AT1G01140.2	PSPTOA0031
AT1G01140.2	PSPTOA0047
AT1G01140.2	PSPTO_0003
AT1G01140.2	PSPTO_0018
AT1G01140.2	PSPTO_0038
AT1G01140.2	PSPTO_0047
AT1G01140.2	PSPTO_0056
AT1G01140.2	PSPTO_0069
AT1G01140.2	PSPTO_0074
AT1G01140.2	PSPTO_0087
AT1G01140.2	PSPTO_0089
AT1G01140.2	PSPTO_0095
AT1G01140.2	PSPTO_0101
AT1G01140.2	PSPTO_0102
AT1G01140.2	PSPTO_0106
AT1G01140.2	PSPTO_0109
AT1G01140.2	PSPTO_0111
AT1G01140.2	PSPTO_0119
AT1G01140.2	PSPTO_0135
AT1G01140.2	PSPTO_0148
AT1G01140.2	PSPTO_0152
AT1G01140.2	PSPTO_0156
AT1G01140.2	PSPTO_0162
AT1G01140.2	PSPTO_0165
AT1G01140.2	PSPTO_0174
AT1G01140.2	PSPTO_0179
AT1G01140.2	PSPTO_0193
AT1G01140.2	PSPTO_0212
AT1G01140.2	PSPTO_0218
AT1G01140.2	PSPTO_0219
AT1G01140.2	PSPTO_0223
AT1G01140.2	PSPTO_0227
AT1G01140.2	PSPTO_0236
AT1G01140.2	PSPTO_0249
AT1G01140.2	PSPTO_0250
AT1G01140.2	PSPTO_0262
AT1G01140.2	PSPTO_0266
AT1G01140.2	PSPTO_0268
AT1G01140.2	PSPTO_0270
AT1G01140.2	PSPTO_0272
AT1G01140.2	PSPTO_0287
AT1G01140.2	PSPTO_0291
AT1G01140.2	PSPTO_0301
AT1G01140.2	PSPTO_0303
AT1G01140.2	PSPTO_0305
AT1G01140.2	PSPTO_0308
AT1G01140.2	PSPTO_0310
AT1G01140.2	PSPTO_0317
AT1G01140.2	PSPTO_0322
AT1G01140.2	PSPTO_0323
AT1G01140.2	PSPTO_0324
AT1G01140.2	PSPTO_0326
AT1G01140.2	PSPTO_0333
AT1G01140.2	PSPTO_0335
AT1G01140.2	PSPTO_0336
AT1G01140.2	PSPTO_0337
AT1G01140.2	PSPTO_0341
AT1G01140.2	PSPTO_0343
AT1G01140.2	PSPTO_0349
AT1G01140.2	PSPTO_0364
AT1G01140.2	PSPTO_0369
AT1G01140.2	PSPTO_0373
AT1G01140.2	PSPTO_0376
AT1G01140.2	PSPTO_0382
AT1G01140.2	PSPTO_0383
AT1G01140.2	PSPTO_0400
AT1G01140.2	PSPTO_0402
AT1G01140.2	PSPTO_0405
AT1G01140.2	PSPTO_0409
AT1G01140.2	PSPTO_0410
AT1G01140.2	PSPTO_0421
AT1G01140.2	PSPTO_0424
AT1G01140.2	PSPTO_0425
AT1G01140.2	PSPTO_0426
AT1G01140.2	PSPTO_0429
AT1G01140.2	PSPTO_0437
AT1G01140.2	PSPTO_0445
AT1G01140.2	PSPTO_0452
AT1G01140.2	PSPTO_0465
AT1G01140.2	PSPTO_0466
AT1G01140.2	PSPTO_0485
AT1G01140.2	PSPTO_0486
AT1G01140.2	PSPTO_0488
AT1G01140.2	PSPTO_0502
AT1G01140.2	PSPTO_0505
AT1G01140.2	PSPTO_0508
AT1G01140.2	PSPTO_0509
AT1G01140.2	PSPTO_0514
AT1G01140.2	PSPTO_0540
AT1G01140.2	PSPTO_0550
AT1G01140.2	PSPTO_0553
AT1G01140.2	PSPTO_0554
AT1G01140.2	PSPTO_0559
AT1G01140.2	PSPTO_0563
AT1G01140.2	PSPTO_0571
AT1G01140.2	PSPTO_0584
AT1G01140.2	PSPTO_0607
AT1G01140.2	PSPTO_0614
AT1G01140.2	PSPTO_0618
AT1G01140.2	PSPTO_0651
AT1G01140.2	PSPTO_0655
AT1G01140.2	PSPTO_0663
AT1G01140.2	PSPTO_0664
AT1G01140.2	PSPTO_0665
AT1G01140.2	PSPTO_0667
AT1G01140.2	PSPTO_0673
AT1G01140.2	PSPTO_0675
AT1G01140.2	PSPTO_0676
AT1G01140.2	PSPTO_0698
AT1G01140.2	PSPTO_0699
AT1G01140.2	PSPTO_0701
AT1G01140.2	PSPTO_0714
AT1G01140.2	PSPTO_0729
AT1G01140.2	PSPTO_0733
AT1G01140.2	PSPTO_0753
AT1G01140.2	PSPTO_0755
AT1G01140.2	PSPTO_0758
AT1G01140.2	PSPTO_0761
AT1G01140.2	PSPTO_0762
AT1G01140.2	PSPTO_0763
AT1G01140.2	PSPTO_0766
AT1G01140.2	PSPTO_0776
AT1G01140.2	PSPTO_0777
AT1G01140.2	PSPTO_0784
AT1G01140.2	PSPTO_0785
AT1G01140.2	PSPTO_0787
AT1G01140.2	PSPTO_0791
AT1G01140.2	PSPTO_0808
AT1G01140.2	PSPTO_0819
AT1G01140.2	PSPTO_0832
AT1G01140.2	PSPTO_0852
AT1G01140.2	PSPTO_0855
AT1G01140.2	PSPTO_0864
AT1G01140.2	PSPTO_0887
AT1G01140.2	PSPTO_0890
AT1G01140.2	PSPTO_0906
AT1G01140.2	PSPTO_0912
AT1G01140.2	PSPTO_0913
AT1G01140.2	PSPTO_0916
AT1G01140.2	PSPTO_0922
AT1G01140.2	PSPTO_0928
AT1G01140.2	PSPTO_0932
AT1G01140.2	PSPTO_0934
AT1G01140.2	PSPTO_0957
AT1G01140.2	PSPTO_0961
AT1G01140.2	PSPTO_0965
AT1G01140.2	PSPTO_0977
AT1G01140.2	PSPTO_0985
AT1G01140.2	PSPTO_0998
AT1G01140.2	PSPTO_0999
AT1G01140.2	PSPTO_1004
AT1G01140.2	PSPTO_1009
AT1G01140.2	PSPTO_1012
AT1G01140.2	PSPTO_1014
AT1G01140.2	PSPTO_1024
AT1G01140.2	PSPTO_1026
AT1G01140.2	PSPTO_1027
AT1G01140.2	PSPTO_1028
AT1G01140.2	PSPTO_1041
AT1G01140.2	PSPTO_1043
AT1G01140.2	PSPTO_1047
AT1G01140.2	PSPTO_1052
AT1G01140.2	PSPTO_1054
AT1G01140.2	PSPTO_1059
AT1G01140.2	PSPTO_1061
AT1G01140.2	PSPTO_1075
AT1G01140.2	PSPTO_1077
AT1G01140.2	PSPTO_1083
AT1G01140.2	PSPTO_1096
AT1G01140.2	PSPTO_1106
AT1G01140.2	PSPTO_1107
AT1G01140.2	PSPTO_1116
AT1G01140.2	PSPTO_1119
AT1G01140.2	PSPTO_1128
AT1G01140.2	PSPTO_1134
AT1G01140.2	PSPTO_1135
AT1G01140.2	PSPTO_1143
AT1G01140.2	PSPTO_1144
AT1G01140.2	PSPTO_1164
AT1G01140.2	PSPTO_1172
AT1G01140.2	PSPTO_1173
AT1G01140.2	PSPTO_1174
AT1G01140.2	PSPTO_1178
AT1G01140.2	PSPTO_1183
AT1G01140.2	PSPTO_1186
AT1G01140.2	PSPTO_1204
AT1G01140.2	PSPTO_1206
AT1G01140.2	PSPTO_1207
AT1G01140.2	PSPTO_1208
AT1G01140.2	PSPTO_1209
AT1G01140.2	PSPTO_1213
AT1G01140.2	PSPTO_1216
AT1G01140.2	PSPTO_1217
AT1G01140.2	PSPTO_1220
AT1G01140.2	PSPTO_1223
AT1G01140.2	PSPTO_1248
AT1G01140.2	PSPTO_1255
AT1G01140.2	PSPTO_1277
AT1G01140.2	PSPTO_1284
AT1G01140.2	PSPTO_1285
AT1G01140.2	PSPTO_1291
AT1G01140.2	PSPTO_1301
AT1G01140.2	PSPTO_1302
AT1G01140.2	PSPTO_1309
AT1G01140.2	PSPTO_1313
AT1G01140.2	PSPTO_1317
AT1G01140.2	PSPTO_1327
AT1G01140.2	PSPTO_1328
AT1G01140.2	PSPTO_1330
AT1G01140.2	PSPTO_1334
AT1G01140.2	PSPTO_1335
AT1G01140.2	PSPTO_1338
AT1G01140.2	PSPTO_1340
AT1G01140.2	PSPTO_1348
AT1G01140.2	PSPTO_1349
AT1G01140.2	PSPTO_1356
AT1G01140.2	PSPTO_1363
AT1G01140.2	PSPTO_1378
AT1G01140.2	PSPTO_1384
AT1G01140.2	PSPTO_1389
AT1G01140.2	PSPTO_1404
AT1G01140.2	PSPTO_1414
AT1G01140.2	PSPTO_1415
AT1G01140.2	PSPTO_1422
AT1G01140.2	PSPTO_1429
AT1G01140.2	PSPTO_1430
AT1G01140.2	PSPTO_1433
AT1G01140.2	PSPTO_1436
AT1G01140.2	PSPTO_1440
AT1G01140.2	PSPTO_1445
AT1G01140.2	PSPTO_1451
AT1G01140.2	PSPTO_1454
AT1G01140.2	PSPTO_1455
AT1G01140.2	PSPTO_1456
AT1G01140.2	PSPTO_1465
AT1G01140.2	PSPTO_1469
AT1G01140.2	PSPTO_1472
AT1G01140.2	PSPTO_1479
AT1G01140.2	PSPTO_1482
AT1G01140.2	PSPTO_1491
AT1G01140.2	PSPTO_1492
AT1G01140.2	PSPTO_1504
AT1G01140.2	PSPTO_1506
AT1G01140.2	PSPTO_1510
AT1G01140.2	PSPTO_1526
AT1G01140.2	PSPTO_1527
AT1G01140.2	PSPTO_1528
AT1G01140.2	PSPTO_1529
AT1G01140.2	PSPTO_1534
AT1G01140.2	PSPTO_1542
AT1G01140.2	PSPTO_1551
AT1G01140.2	PSPTO_1555
AT1G01140.2	PSPTO_1559
AT1G01140.2	PSPTO_1562
AT1G01140.2	PSPTO_1564
AT1G01140.2	PSPTO_1576
AT1G01140.2	PSPTO_1579
AT1G01140.2	PSPTO_1580
AT1G01140.2	PSPTO_1606
AT1G01140.2	PSPTO_1608
AT1G01140.2	PSPTO_1610
AT1G01140.2	PSPTO_1612
AT1G01140.2	PSPTO_1616
AT1G01140.2	PSPTO_1617
AT1G01140.2	PSPTO_1624
AT1G01140.2	PSPTO_1629
AT1G01140.2	PSPTO_1648
AT1G01140.2	PSPTO_1656
AT1G01140.2	PSPTO_1658
AT1G01140.2	PSPTO_1669
AT1G01140.2	PSPTO_1671
AT1G01140.2	PSPTO_1674
AT1G01140.2	PSPTO_1677
AT1G01140.2	PSPTO_1680
AT1G01140.2	PSPTO_1682
AT1G01140.2	PSPTO_1684
AT1G01140.2	PSPTO_1685
AT1G01140.2	PSPTO_1686
AT1G01140.2	PSPTO_1694
AT1G01140.2	PSPTO_1704
AT1G01140.2	PSPTO_1710
AT1G01140.2	PSPTO_1718
AT1G01140.2	PSPTO_1719
AT1G01140.2	PSPTO_1731
AT1G01140.2	PSPTO_1733
AT1G01140.2	PSPTO_1755
AT1G01140.2	PSPTO_1766
AT1G01140.2	PSPTO_1772
AT1G01140.2	PSPTO_1778
AT1G01140.2	PSPTO_1784
AT1G01140.2	PSPTO_1789
AT1G01140.2	PSPTO_1790
AT1G01140.2	PSPTO_1795
AT1G01140.2	PSPTO_1802
AT1G01140.2	PSPTO_1803
AT1G01140.2	PSPTO_1808
AT1G01140.2	PSPTO_1818
AT1G01140.2	PSPTO_1826
AT1G01140.2	PSPTO_1835
AT1G01140.2	PSPTO_1839
AT1G01140.2	PSPTO_1844
AT1G01140.2	PSPTO_1852
AT1G01140.2	PSPTO_1855
AT1G01140.2	PSPTO_1861
AT1G01140.2	PSPTO_1870
AT1G01140.2	PSPTO_1871
AT1G01140.2	PSPTO_1890
AT1G01140.2	PSPTO_1908
AT1G01140.2	PSPTO_1909
AT1G01140.2	PSPTO_1914
AT1G01140.2	PSPTO_1917
AT1G01140.2	PSPTO_1930
AT1G01140.2	PSPTO_1933
AT1G01140.2	PSPTO_1935
AT1G01140.2	PSPTO_1936
AT1G01140.2	PSPTO_1937
AT1G01140.2	PSPTO_1939
AT1G01140.2	PSPTO_1940
AT1G01140.2	PSPTO_1941
AT1G01140.2	PSPTO_1942
AT1G01140.2	PSPTO_1944
AT1G01140.2	PSPTO_1945
AT1G01140.2	PSPTO_1949
AT1G01140.2	PSPTO_1951
AT1G01140.2	PSPTO_1952
AT1G01140.2	PSPTO_1972
AT1G01140.2	PSPTO_1979
AT1G01140.2	PSPTO_1988
AT1G01140.2	PSPTO_1998
AT1G01140.2	PSPTO_2003
AT1G01140.2	PSPTO_2011
AT1G01140.2	PSPTO_2014
AT1G01140.2	PSPTO_2029
AT1G01140.2	PSPTO_2043
AT1G01140.2	PSPTO_2048
AT1G01140.2	PSPTO_2053
AT1G01140.2	PSPTO_2065
AT1G01140.2	PSPTO_2070
AT1G01140.2	PSPTO_2101
AT1G01140.2	PSPTO_2121
AT1G01140.2	PSPTO_2126
AT1G01140.2	PSPTO_2131
AT1G01140.2	PSPTO_2135
AT1G01140.2	PSPTO_2136
AT1G01140.2	PSPTO_2140
AT1G01140.2	PSPTO_2141
AT1G01140.2	PSPTO_2148
AT1G01140.2	PSPTO_2149
AT1G01140.2	PSPTO_2150
AT1G01140.2	PSPTO_2151
AT1G01140.2	PSPTO_2152
AT1G01140.2	PSPTO_2154
AT1G01140.2	PSPTO_2155
AT1G01140.2	PSPTO_2156
AT1G01140.2	PSPTO_2158
AT1G01140.2	PSPTO_2160
AT1G01140.2	PSPTO_2161
AT1G01140.2	PSPTO_2166
AT1G01140.2	PSPTO_2171
AT1G01140.2	PSPTO_2180
AT1G01140.2	PSPTO_2181
AT1G01140.2	PSPTO_2185
AT1G01140.2	PSPTO_2186
AT1G01140.2	PSPTO_2189
AT1G01140.2	PSPTO_2196
AT1G01140.2	PSPTO_2203
AT1G01140.2	PSPTO_2209
AT1G01140.2	PSPTO_2215
AT1G01140.2	PSPTO_2216
AT1G01140.2	PSPTO_2225
AT1G01140.2	PSPTO_2227
AT1G01140.2	PSPTO_2228
AT1G01140.2	PSPTO_2229
AT1G01140.2	PSPTO_2230
AT1G01140.2	PSPTO_2231
AT1G01140.2	PSPTO_2239
AT1G01140.2	PSPTO_2254
AT1G01140.2	PSPTO_2259
AT1G01140.2	PSPTO_2267
AT1G01140.2	PSPTO_2270
AT1G01140.2	PSPTO_2279
AT1G01140.2	PSPTO_2282
AT1G01140.2	PSPTO_2287
AT1G01140.2	PSPTO_2299
AT1G01140.2	PSPTO_2301
AT1G01140.2	PSPTO_2303
AT1G01140.2	PSPTO_2310
AT1G01140.2	PSPTO_2319
AT1G01140.2	PSPTO_2322
AT1G01140.2	PSPTO_2326
AT1G01140.2	PSPTO_2334
AT1G01140.2	PSPTO_2337
AT1G01140.2	PSPTO_2343
AT1G01140.2	PSPTO_2349
AT1G01140.2	PSPTO_2367
AT1G01140.2	PSPTO_2368
AT1G01140.2	PSPTO_2369
AT1G01140.2	PSPTO_2373
AT1G01140.2	PSPTO_2386
AT1G01140.2	PSPTO_2388
AT1G01140.2	PSPTO_2399
AT1G01140.2	PSPTO_2422
AT1G01140.2	PSPTO_2435
AT1G01140.2	PSPTO_2438
AT1G01140.2	PSPTO_2440
AT1G01140.2	PSPTO_2448
AT1G01140.2	PSPTO_2463
AT1G01140.2	PSPTO_2473
AT1G01140.2	PSPTO_2484
AT1G01140.2	PSPTO_2487
AT1G01140.2	PSPTO_2489
AT1G01140.2	PSPTO_2492
AT1G01140.2	PSPTO_2495
AT1G01140.2	PSPTO_2505
AT1G01140.2	PSPTO_2508
AT1G01140.2	PSPTO_2511
AT1G01140.2	PSPTO_2517
AT1G01140.2	PSPTO_2526
AT1G01140.2	PSPTO_2529
AT1G01140.2	PSPTO_2539
AT1G01140.2	PSPTO_2549
AT1G01140.2	PSPTO_2556
AT1G01140.2	PSPTO_2560
AT1G01140.2	PSPTO_2562
AT1G01140.2	PSPTO_2574
AT1G01140.2	PSPTO_2576
AT1G01140.2	PSPTO_2585
AT1G01140.2	PSPTO_2586
AT1G01140.2	PSPTO_2590
AT1G01140.2	PSPTO_2591
AT1G01140.2	PSPTO_2592
AT1G01140.2	PSPTO_2597
AT1G01140.2	PSPTO_2605
AT1G01140.2	PSPTO_2607
AT1G01140.2	PSPTO_2608
AT1G01140.2	PSPTO_2622
AT1G01140.2	PSPTO_2627
AT1G01140.2	PSPTO_2630
AT1G01140.2	PSPTO_2632
AT1G01140.2	PSPTO_2635
AT1G01140.2	PSPTO_2636
AT1G01140.2	PSPTO_2637
AT1G01140.2	PSPTO_2640
AT1G01140.2	PSPTO_2642
AT1G01140.2	PSPTO_2655
AT1G01140.2	PSPTO_2660
AT1G01140.2	PSPTO_2677
AT1G01140.2	PSPTO_2681
AT1G01140.2	PSPTO_2686
AT1G01140.2	PSPTO_2696
AT1G01140.2	PSPTO_2701
AT1G01140.2	PSPTO_2705
AT1G01140.2	PSPTO_2706
AT1G01140.2	PSPTO_2707
AT1G01140.2	PSPTO_2722
AT1G01140.2	PSPTO_2728
AT1G01140.2	PSPTO_2739
AT1G01140.2	PSPTO_2741
AT1G01140.2	PSPTO_2743
AT1G01140.2	PSPTO_2749
AT1G01140.2	PSPTO_2750
AT1G01140.2	PSPTO_2752
AT1G01140.2	PSPTO_2755
AT1G01140.2	PSPTO_2756
AT1G01140.2	PSPTO_2757
AT1G01140.2	PSPTO_2760
AT1G01140.2	PSPTO_2763
AT1G01140.2	PSPTO_2775
AT1G01140.2	PSPTO_2778
AT1G01140.2	PSPTO_2785
AT1G01140.2	PSPTO_2792
AT1G01140.2	PSPTO_2802
AT1G01140.2	PSPTO_2806
AT1G01140.2	PSPTO_2808
AT1G01140.2	PSPTO_2812
AT1G01140.2	PSPTO_2814
AT1G01140.2	PSPTO_2825
AT1G01140.2	PSPTO_2826
AT1G01140.2	PSPTO_2829
AT1G01140.2	PSPTO_2830
AT1G01140.2	PSPTO_2846
AT1G01140.2	PSPTO_2849
AT1G01140.2	PSPTO_2851
AT1G01140.2	PSPTO_2853
AT1G01140.2	PSPTO_2863
AT1G01140.2	PSPTO_2867
AT1G01140.2	PSPTO_2883
AT1G01140.2	PSPTO_2903
AT1G01140.2	PSPTO_2912
AT1G01140.2	PSPTO_2917
AT1G01140.2	PSPTO_2919
AT1G01140.2	PSPTO_2920
AT1G01140.2	PSPTO_2922
AT1G01140.2	PSPTO_2925
AT1G01140.2	PSPTO_2927
AT1G01140.2	PSPTO_2931
AT1G01140.2	PSPTO_2934
AT1G01140.2	PSPTO_2935
AT1G01140.2	PSPTO_2936
AT1G01140.2	PSPTO_2938
AT1G01140.2	PSPTO_2946
AT1G01140.2	PSPTO_2947
AT1G01140.2	PSPTO_2949
AT1G01140.2	PSPTO_2953
AT1G01140.2	PSPTO_2966
AT1G01140.2	PSPTO_2976
AT1G01140.2	PSPTO_2981
AT1G01140.2	PSPTO_2985
AT1G01140.2	PSPTO_2992
AT1G01140.2	PSPTO_2996
AT1G01140.2	PSPTO_3000
AT1G01140.2	PSPTO_3003
AT1G01140.2	PSPTO_3006
AT1G01140.2	PSPTO_3007
AT1G01140.2	PSPTO_3008
AT1G01140.2	PSPTO_3011
AT1G01140.2	PSPTO_3014
AT1G01140.2	PSPTO_3019
AT1G01140.2	PSPTO_3020
AT1G01140.2	PSPTO_3022
AT1G01140.2	PSPTO_3027
AT1G01140.2	PSPTO_3029
AT1G01140.2	PSPTO_3030
AT1G01140.2	PSPTO_3031
AT1G01140.2	PSPTO_3035
AT1G01140.2	PSPTO_3046
AT1G01140.2	PSPTO_3047
AT1G01140.2	PSPTO_3049
AT1G01140.2	PSPTO_3056
AT1G01140.2	PSPTO_3082
AT1G01140.2	PSPTO_3086
AT1G01140.2	PSPTO_3087
AT1G01140.2	PSPTO_3088
AT1G01140.2	PSPTO_3099
AT1G01140.2	PSPTO_3100
AT1G01140.2	PSPTO_3101
AT1G01140.2	PSPTO_3118
AT1G01140.2	PSPTO_3120
AT1G01140.2	PSPTO_3124
AT1G01140.2	PSPTO_3130
AT1G01140.2	PSPTO_3159
AT1G01140.2	PSPTO_3161
AT1G01140.2	PSPTO_3163
AT1G01140.2	PSPTO_3170
AT1G01140.2	PSPTO_3179
AT1G01140.2	PSPTO_3183
AT1G01140.2	PSPTO_3186
AT1G01140.2	PSPTO_3188
AT1G01140.2	PSPTO_3190
AT1G01140.2	PSPTO_3193
AT1G01140.2	PSPTO_3197
AT1G01140.2	PSPTO_3204
AT1G01140.2	PSPTO_3225
AT1G01140.2	PSPTO_3237
AT1G01140.2	PSPTO_3248
AT1G01140.2	PSPTO_3249
AT1G01140.2	PSPTO_3250
AT1G01140.2	PSPTO_3257
AT1G01140.2	PSPTO_3264
AT1G01140.2	PSPTO_3269
AT1G01140.2	PSPTO_3279
AT1G01140.2	PSPTO_3283
AT1G01140.2	PSPTO_3290
AT1G01140.2	PSPTO_3291
AT1G01140.2	PSPTO_3294
AT1G01140.2	PSPTO_3298
AT1G01140.2	PSPTO_3301
AT1G01140.2	PSPTO_3306
AT1G01140.2	PSPTO_3307
AT1G01140.2	PSPTO_3318
AT1G01140.2	PSPTO_3328
AT1G01140.2	PSPTO_3332
AT1G01140.2	PSPTO_3336
AT1G01140.2	PSPTO_3339
AT1G01140.2	PSPTO_3348
AT1G01140.2	PSPTO_3349
AT1G01140.2	PSPTO_3369
AT1G01140.2	PSPTO_3370
AT1G01140.2	PSPTO_3375
AT1G01140.2	PSPTO_3379
AT1G01140.2	PSPTO_3380
AT1G01140.2	PSPTO_3385
AT1G01140.2	PSPTO_3388
AT1G01140.2	PSPTO_3421
AT1G01140.2	PSPTO_3432
AT1G01140.2	PSPTO_3437
AT1G01140.2	PSPTO_3442
AT1G01140.2	PSPTO_3444
AT1G01140.2	PSPTO_3450
AT1G01140.2	PSPTO_3461
AT1G01140.2	PSPTO_3462
AT1G01140.2	PSPTO_3469
AT1G01140.2	PSPTO_3471
AT1G01140.2	PSPTO_3485
AT1G01140.2	PSPTO_3489
AT1G01140.2	PSPTO_3490
AT1G01140.2	PSPTO_3494
AT1G01140.2	PSPTO_3497
AT1G01140.2	PSPTO_3501
AT1G01140.2	PSPTO_3510
AT1G01140.2	PSPTO_3514
AT1G01140.2	PSPTO_3522
AT1G01140.2	PSPTO_3540
AT1G01140.2	PSPTO_3541
AT1G01140.2	PSPTO_3545
AT1G01140.2	PSPTO_3550
AT1G01140.2	PSPTO_3551
AT1G01140.2	PSPTO_3556
AT1G01140.2	PSPTO_3558
AT1G01140.2	PSPTO_3560
AT1G01140.2	PSPTO_3564
AT1G01140.2	PSPTO_3566
AT1G01140.2	PSPTO_3572
AT1G01140.2	PSPTO_3573
AT1G01140.2	PSPTO_3574
AT1G01140.2	PSPTO_3580
AT1G01140.2	PSPTO_3582
AT1G01140.2	PSPTO_3583
AT1G01140.2	PSPTO_3594
AT1G01140.2	PSPTO_3598
AT1G01140.2	PSPTO_3600
AT1G01140.2	PSPTO_3604
AT1G01140.2	PSPTO_3607
AT1G01140.2	PSPTO_3620
AT1G01140.2	PSPTO_3621
AT1G01140.2	PSPTO_3625
AT1G01140.2	PSPTO_3628
AT1G01140.2	PSPTO_3629
AT1G01140.2	PSPTO_3630
AT1G01140.2	PSPTO_3631
AT1G01140.2	PSPTO_3637
AT1G01140.2	PSPTO_3644
AT1G01140.2	PSPTO_3645
AT1G01140.2	PSPTO_3661
AT1G01140.2	PSPTO_3665
AT1G01140.2	PSPTO_3669
AT1G01140.2	PSPTO_3686
AT1G01140.2	PSPTO_3692
AT1G01140.2	PSPTO_3694
AT1G01140.2	PSPTO_3699
AT1G01140.2	PSPTO_3703
AT1G01140.2	PSPTO_3705
AT1G01140.2	PSPTO_3711
AT1G01140.2	PSPTO_3712
AT1G01140.2	PSPTO_3715
AT1G01140.2	PSPTO_3716
AT1G01140.2	PSPTO_3717
AT1G01140.2	PSPTO_3718
AT1G01140.2	PSPTO_3726
AT1G01140.2	PSPTO_3737
AT1G01140.2	PSPTO_3738
AT1G01140.2	PSPTO_3743
AT1G01140.2	PSPTO_3747
AT1G01140.2	PSPTO_3753
AT1G01140.2	PSPTO_3787
AT1G01140.2	PSPTO_3788
AT1G01140.2	PSPTO_3790
AT1G01140.2	PSPTO_3826
AT1G01140.2	PSPTO_3845
AT1G01140.2	PSPTO_3855
AT1G01140.2	PSPTO_3880
AT1G01140.2	PSPTO_3881
AT1G01140.2	PSPTO_3882
AT1G01140.2	PSPTO_3885
AT1G01140.2	PSPTO_3886
AT1G01140.2	PSPTO_3890
AT1G01140.2	PSPTO_3900
AT1G01140.2	PSPTO_3902
AT1G01140.2	PSPTO_3911
AT1G01140.2	PSPTO_3912
AT1G01140.2	PSPTO_3914
AT1G01140.2	PSPTO_3943
AT1G01140.2	PSPTO_3954
AT1G01140.2	PSPTO_3955
AT1G01140.2	PSPTO_3958
AT1G01140.2	PSPTO_3968
AT1G01140.2	PSPTO_3969
AT1G01140.2	PSPTO_3970
AT1G01140.2	PSPTO_3971
AT1G01140.2	PSPTO_3972
AT1G01140.2	PSPTO_3975
AT1G01140.2	PSPTO_3987
AT1G01140.2	PSPTO_4001
AT1G01140.2	PSPTO_4010
AT1G01140.2	PSPTO_4014
AT1G01140.2	PSPTO_4018
AT1G01140.2	PSPTO_4034
AT1G01140.2	PSPTO_4058
AT1G01140.2	PSPTO_4067
AT1G01140.2	PSPTO_4068
AT1G01140.2	PSPTO_4081
AT1G01140.2	PSPTO_4084
AT1G01140.2	PSPTO_4090
AT1G01140.2	PSPTO_4093
AT1G01140.2	PSPTO_4094
AT1G01140.2	PSPTO_4100
AT1G01140.2	PSPTO_4105
AT1G01140.2	PSPTO_4106
AT1G01140.2	PSPTO_4111
AT1G01140.2	PSPTO_4119
AT1G01140.2	PSPTO_4127
AT1G01140.2	PSPTO_4128
AT1G01140.2	PSPTO_4132
AT1G01140.2	PSPTO_4133
AT1G01140.2	PSPTO_4134
AT1G01140.2	PSPTO_4135
AT1G01140.2	PSPTO_4136
AT1G01140.2	PSPTO_4141
AT1G01140.2	PSPTO_4156
AT1G01140.2	PSPTO_4161
AT1G01140.2	PSPTO_4168
AT1G01140.2	PSPTO_4171
AT1G01140.2	PSPTO_4174
AT1G01140.2	PSPTO_4178
AT1G01140.2	PSPTO_4182
AT1G01140.2	PSPTO_4196
AT1G01140.2	PSPTO_4201
AT1G01140.2	PSPTO_4215
AT1G01140.2	PSPTO_4221
AT1G01140.2	PSPTO_4222
AT1G01140.2	PSPTO_4228
AT1G01140.2	PSPTO_4230
AT1G01140.2	PSPTO_4243
AT1G01140.2	PSPTO_4267
AT1G01140.2	PSPTO_4270
AT1G01140.2	PSPTO_4275
AT1G01140.2	PSPTO_4276
AT1G01140.2	PSPTO_4278
AT1G01140.2	PSPTO_4290
AT1G01140.2	PSPTO_4291
AT1G01140.2	PSPTO_4296
AT1G01140.2	PSPTO_4303
AT1G01140.2	PSPTO_4305
AT1G01140.2	PSPTO_4308
AT1G01140.2	PSPTO_4316
AT1G01140.2	PSPTO_4333
AT1G01140.2	PSPTO_4343
AT1G01140.2	PSPTO_4357
AT1G01140.2	PSPTO_4363
AT1G01140.2	PSPTO_4373
AT1G01140.2	PSPTO_4382
AT1G01140.2	PSPTO_4383
AT1G01140.2	PSPTO_4398
AT1G01140.2	PSPTO_4405
AT1G01140.2	PSPTO_4415
AT1G01140.2	PSPTO_4418
AT1G01140.2	PSPTO_4419
AT1G01140.2	PSPTO_4420
AT1G01140.2	PSPTO_4423
AT1G01140.2	PSPTO_4429
AT1G01140.2	PSPTO_4435
AT1G01140.2	PSPTO_4442
AT1G01140.2	PSPTO_4445
AT1G01140.2	PSPTO_4448
AT1G01140.2	PSPTO_4451
AT1G01140.2	PSPTO_4459
AT1G01140.2	PSPTO_4465
AT1G01140.2	PSPTO_4467
AT1G01140.2	PSPTO_4471
AT1G01140.2	PSPTO_4475
AT1G01140.2	PSPTO_4476
AT1G01140.2	PSPTO_4493
AT1G01140.2	PSPTO_4497
AT1G01140.2	PSPTO_4501
AT1G01140.2	PSPTO_4513
AT1G01140.2	PSPTO_4514
AT1G01140.2	PSPTO_4519
AT1G01140.2	PSPTO_4523
AT1G01140.2	PSPTO_4531
AT1G01140.2	PSPTO_4534
AT1G01140.2	PSPTO_4539
AT1G01140.2	PSPTO_4548
AT1G01140.2	PSPTO_4549
AT1G01140.2	PSPTO_4557
AT1G01140.2	PSPTO_4558
AT1G01140.2	PSPTO_4559
AT1G01140.2	PSPTO_4560
AT1G01140.2	PSPTO_4561
AT1G01140.2	PSPTO_4563
AT1G01140.2	PSPTO_4577
AT1G01140.2	PSPTO_4602
AT1G01140.2	PSPTO_4612
AT1G01140.2	PSPTO_4626
AT1G01140.2	PSPTO_4631
AT1G01140.2	PSPTO_4640
AT1G01140.2	PSPTO_4644
AT1G01140.2	PSPTO_4651
AT1G01140.2	PSPTO_4652
AT1G01140.2	PSPTO_4657
AT1G01140.2	PSPTO_4675
AT1G01140.2	PSPTO_4685
AT1G01140.2	PSPTO_4686
AT1G01140.2	PSPTO_4696
AT1G01140.2	PSPTO_4699
AT1G01140.2	PSPTO_4709
AT1G01140.2	PSPTO_4729
AT1G01140.2	PSPTO_4735
AT1G01140.2	PSPTO_4751
AT1G01140.2	PSPTO_4768
AT1G01140.2	PSPTO_4776
AT1G01140.2	PSPTO_4786
AT1G01140.2	PSPTO_4790
AT1G01140.2	PSPTO_4794
AT1G01140.2	PSPTO_4796
AT1G01140.2	PSPTO_4800
AT1G01140.2	PSPTO_4802
AT1G01140.2	PSPTO_4807
AT1G01140.2	PSPTO_4817
AT1G01140.2	PSPTO_4821
AT1G01140.2	PSPTO_4822
AT1G01140.2	PSPTO_4841
AT1G01140.2	PSPTO_4842
AT1G01140.2	PSPTO_4843
AT1G01140.2	PSPTO_4845
AT1G01140.2	PSPTO_4851
AT1G01140.2	PSPTO_4858
AT1G01140.2	PSPTO_4860
AT1G01140.2	PSPTO_4865
AT1G01140.2	PSPTO_4868
AT1G01140.2	PSPTO_4888
AT1G01140.2	PSPTO_4898
AT1G01140.2	PSPTO_4907
AT1G01140.2	PSPTO_4910
AT1G01140.2	PSPTO_4915
AT1G01140.2	PSPTO_4923
AT1G01140.2	PSPTO_4940
AT1G01140.2	PSPTO_4945
AT1G01140.2	PSPTO_4976
AT1G01140.2	PSPTO_4977
AT1G01140.2	PSPTO_5007
AT1G01140.2	PSPTO_5008
AT1G01140.2	PSPTO_5009
AT1G01140.2	PSPTO_5014
AT1G01140.2	PSPTO_5016
AT1G01140.2	PSPTO_5024
AT1G01140.2	PSPTO_5030
AT1G01140.2	PSPTO_5031
AT1G01140.2	PSPTO_5037
AT1G01140.2	PSPTO_5049
AT1G01140.2	PSPTO_5052
AT1G01140.2	PSPTO_5060
AT1G01140.2	PSPTO_5061
AT1G01140.2	PSPTO_5071
AT1G01140.2	PSPTO_5074
AT1G01140.2	PSPTO_5081
AT1G01140.2	PSPTO_5110
AT1G01140.2	PSPTO_5120
AT1G01140.2	PSPTO_5125
AT1G01140.2	PSPTO_5128
AT1G01140.2	PSPTO_5133
AT1G01140.2	PSPTO_5159
AT1G01140.2	PSPTO_5162
AT1G01140.2	PSPTO_5163
AT1G01140.2	PSPTO_5168
AT1G01140.2	PSPTO_5170
AT1G01140.2	PSPTO_5172
AT1G01140.2	PSPTO_5173
AT1G01140.2	PSPTO_5176
AT1G01140.2	PSPTO_5178
AT1G01140.2	PSPTO_5180
AT1G01140.2	PSPTO_5184
AT1G01140.2	PSPTO_5185
AT1G01140.2	PSPTO_5187
AT1G01140.2	PSPTO_5193
AT1G01140.2	PSPTO_5197
AT1G01140.2	PSPTO_5198
AT1G01140.2	PSPTO_5208
AT1G01140.2	PSPTO_5216
AT1G01140.2	PSPTO_5221
AT1G01140.2	PSPTO_5222
AT1G01140.2	PSPTO_5224
AT1G01140.2	PSPTO_5227
AT1G01140.2	PSPTO_5232
AT1G01140.2	PSPTO_5245
AT1G01140.2	PSPTO_5256
AT1G01140.2	PSPTO_5258
AT1G01140.2	PSPTO_5260
AT1G01140.2	PSPTO_5263
AT1G01140.2	PSPTO_5267
AT1G01140.2	PSPTO_5268
AT1G01140.2	PSPTO_5269
AT1G01140.2	PSPTO_5276
AT1G01140.2	PSPTO_5300
AT1G01140.2	PSPTO_5301
AT1G01140.2	PSPTO_5306
AT1G01140.2	PSPTO_5307
AT1G01140.2	PSPTO_5308
AT1G01140.2	PSPTO_5318
AT1G01140.2	PSPTO_5324
AT1G01140.2	PSPTO_5325
AT1G01140.2	PSPTO_5328
AT1G01140.2	PSPTO_5329
AT1G01140.2	PSPTO_5343
AT1G01140.2	PSPTO_5352
AT1G01140.2	PSPTO_5356
AT1G01140.2	PSPTO_5358
AT1G01140.2	PSPTO_5363
AT1G01140.2	PSPTO_5370
AT1G01140.2	PSPTO_5378
AT1G01140.2	PSPTO_5380
AT1G01140.2	PSPTO_5391
AT1G01140.2	PSPTO_5398
AT1G01140.2	PSPTO_5400
AT1G01140.2	PSPTO_5406
AT1G01140.2	PSPTO_5417
AT1G01140.2	PSPTO_5424
AT1G01140.2	PSPTO_5435
AT1G01140.2	PSPTO_5438
AT1G01140.2	PSPTO_5451
AT1G01140.2	PSPTO_5464
AT1G01140.2	PSPTO_5465
AT1G01140.2	PSPTO_5475
AT1G01140.2	PSPTO_5479
AT1G01140.2	PSPTO_5480
AT1G01140.2	PSPTO_5483
AT1G01140.2	PSPTO_5488
AT1G01140.2	PSPTO_5489
AT1G01140.2	PSPTO_5494
AT1G01140.2	PSPTO_5520
AT1G01140.2	PSPTO_5528
AT1G01140.2	PSPTO_5533
AT1G01140.2	PSPTO_5534
AT1G01140.2	PSPTO_5538
AT1G01140.2	PSPTO_5542
AT1G01140.2	PSPTO_5549
AT1G01140.2	PSPTO_5553
AT1G01140.2	PSPTO_5560
AT1G01140.2	PSPTO_5576
AT1G01140.2	PSPTO_5602
AT1G01140.2	PSPTO_5605
AT1G01140.2	PSPTO_5609
AT1G01140.2	PSPTO_5614
AT1G01140.2	PSPTO_B0010
AT1G01140.2	PSPTO_B0021
AT1G01140.2	PSPTO_B0030
AT1G01140.2	PSPTO_B0039
AT1G01140.2	PSPTO_B0054
AT1G01140.2	PSPTO_B0057
AT1G01140.3	PSPTOA0002
AT1G01140.3	PSPTOA0008
AT1G01140.3	PSPTOA0009
AT1G01140.3	PSPTOA0014
AT1G01140.3	PSPTOA0025
AT1G01140.3	PSPTOA0031
AT1G01140.3	PSPTOA0047
AT1G01140.3	PSPTO_0003
[truncated: 63,536 more rows]
