# Supplementary material for: Predicting genome-scale Arabidopsis-Pseudomonas syringae interactome using domain and interolog-based approaches
Source: BMC Bioinformatics. 2014 Oct 21;15(Suppl 11):S13. doi: 10.1186/1471-2105-15-S11-S13 (PMC4251041; doi:10.1186/1471-2105-15-S11-S13)
Supplement: Additional file 3 — Consensus protein-protein interaction pairs predicted based on both the domain and interolog models in Arabidopsis-Pseudomonas syringae. [file 1471-2105-15-S11-S13-S3.xlsx]

## Sheet: Sheet1
Protein protein interactions predicted from Domain and Interolog models as consensus
Arabidopsis protein	Pseudomonas protein
AT1G01140.1	PSPTO_0135
AT1G01140.1	PSPTO_0400
AT1G01140.1	PSPTO_0540
AT1G01140.1	PSPTO_0808
AT1G01140.1	PSPTO_1510
AT1G01140.1	PSPTO_2303
AT1G01140.1	PSPTO_2529
AT1G01140.1	PSPTO_2632
AT1G01140.1	PSPTO_3161
AT1G01140.1	PSPTO_3583
AT1G01140.1	PSPTO_3890
AT1G01140.1	PSPTO_3912
AT1G01140.2	PSPTO_0135
AT1G01140.2	PSPTO_0400
AT1G01140.2	PSPTO_0540
AT1G01140.2	PSPTO_0808
AT1G01140.2	PSPTO_1510
AT1G01140.2	PSPTO_2303
AT1G01140.2	PSPTO_2529
AT1G01140.2	PSPTO_2632
AT1G01140.2	PSPTO_3161
AT1G01140.2	PSPTO_3583
AT1G01140.2	PSPTO_3890
AT1G01140.2	PSPTO_3912
AT1G01140.3	PSPTO_0135
AT1G01140.3	PSPTO_0400
AT1G01140.3	PSPTO_0540
AT1G01140.3	PSPTO_0808
AT1G01140.3	PSPTO_1510
AT1G01140.3	PSPTO_2303
AT1G01140.3	PSPTO_2529
AT1G01140.3	PSPTO_2632
AT1G01140.3	PSPTO_3161
AT1G01140.3	PSPTO_3583
AT1G01140.3	PSPTO_3890
AT1G01140.3	PSPTO_3912
AT1G01200.1	PSPTO_2303
AT1G01450.1	PSPTO_2303
AT1G01540.1	PSPTO_0135
AT1G01540.1	PSPTO_0400
AT1G01540.1	PSPTO_0540
AT1G01540.1	PSPTO_0808
AT1G01540.1	PSPTO_1510
AT1G01540.1	PSPTO_2303
AT1G01540.1	PSPTO_2529
AT1G01540.1	PSPTO_2632
AT1G01540.1	PSPTO_3161
AT1G01540.1	PSPTO_3583
AT1G01540.1	PSPTO_3890
AT1G01540.1	PSPTO_3912
AT1G01540.2	PSPTO_0135
AT1G01540.2	PSPTO_0400
AT1G01540.2	PSPTO_0540
AT1G01540.2	PSPTO_0808
AT1G01540.2	PSPTO_1510
AT1G01540.2	PSPTO_2303
AT1G01540.2	PSPTO_2529
AT1G01540.2	PSPTO_2632
AT1G01540.2	PSPTO_3161
AT1G01540.2	PSPTO_3583
AT1G01540.2	PSPTO_3890
AT1G01540.2	PSPTO_3912
AT1G01560.1	PSPTO_0135
AT1G01560.1	PSPTO_2303
AT1G01560.1	PSPTO_2529
AT1G01560.1	PSPTO_3890
AT1G01560.2	PSPTO_0135
AT1G01560.2	PSPTO_0400
AT1G01560.2	PSPTO_0540
AT1G01560.2	PSPTO_0808
AT1G01560.2	PSPTO_1510
AT1G01560.2	PSPTO_2303
AT1G01560.2	PSPTO_2529
AT1G01560.2	PSPTO_2632
AT1G01560.2	PSPTO_3161
AT1G01560.2	PSPTO_3583
AT1G01560.2	PSPTO_3890
AT1G01560.2	PSPTO_3912
AT1G01710.1	PSPTO_2303
AT1G01740.1	PSPTO_0135
AT1G01740.1	PSPTO_2303
AT1G01740.1	PSPTO_2529
AT1G01740.1	PSPTO_3890
AT1G01740.1	PSPTO_4001
AT1G01740.2	PSPTO_0135
AT1G01740.2	PSPTO_2303
AT1G01740.2	PSPTO_2529
AT1G01740.2	PSPTO_3890
AT1G01740.2	PSPTO_4001
AT1G02130.1	PSPTO_2303
AT1G02520.1	PSPTO_3882
AT1G02520.1	PSPTO_4602
AT1G02530.1	PSPTO_3882
AT1G02530.1	PSPTO_4602
AT1G02890.1	PSPTO_4497
AT1G02890.2	PSPTO_4497
AT1G02970.1	PSPTO_0135
AT1G02970.1	PSPTO_0400
AT1G02970.1	PSPTO_0540
AT1G02970.1	PSPTO_0808
AT1G02970.1	PSPTO_1510
AT1G02970.1	PSPTO_2303
AT1G02970.1	PSPTO_2529
AT1G02970.1	PSPTO_2632
AT1G02970.1	PSPTO_3161
AT1G02970.1	PSPTO_3583
AT1G02970.1	PSPTO_3890
AT1G02970.1	PSPTO_3912
AT1G03000.1	PSPTO_4497
AT1G03430.1	PSPTO_1482
AT1G03430.1	PSPTO_4868
AT1G03590.1	PSPTO_2303
AT1G03670.1	PSPTO_3583
AT1G03680.1	PSPTO_0405
AT1G03680.1	PSPTO_1178
AT1G03740.1	PSPTO_0135
AT1G03740.1	PSPTO_0400
AT1G03740.1	PSPTO_0540
AT1G03740.1	PSPTO_0808
AT1G03740.1	PSPTO_1510
AT1G03740.1	PSPTO_2303
AT1G03740.1	PSPTO_2529
AT1G03740.1	PSPTO_2632
AT1G03740.1	PSPTO_3161
AT1G03740.1	PSPTO_3583
AT1G03740.1	PSPTO_3890
AT1G03740.1	PSPTO_3912
AT1G03740.2	PSPTO_0135
AT1G03740.2	PSPTO_0400
AT1G03740.2	PSPTO_0540
AT1G03740.2	PSPTO_0808
AT1G03740.2	PSPTO_1510
AT1G03740.2	PSPTO_2303
AT1G03740.2	PSPTO_2529
AT1G03740.2	PSPTO_2632
AT1G03740.2	PSPTO_3161
AT1G03740.2	PSPTO_3583
AT1G03740.2	PSPTO_3890
AT1G03740.2	PSPTO_3912
AT1G03920.1	PSPTO_0135
AT1G03920.1	PSPTO_0400
AT1G03920.1	PSPTO_0540
AT1G03920.1	PSPTO_0808
AT1G03920.1	PSPTO_1510
AT1G03920.1	PSPTO_2303
AT1G03920.1	PSPTO_2529
AT1G03920.1	PSPTO_2632
AT1G03920.1	PSPTO_3161
AT1G03920.1	PSPTO_3583
AT1G03920.1	PSPTO_3890
AT1G03920.1	PSPTO_3912
AT1G03930.1	PSPTO_0135
AT1G03930.1	PSPTO_2303
AT1G03930.1	PSPTO_2529
AT1G03930.1	PSPTO_3890
AT1G04120.1	PSPTO_3882
AT1G04120.1	PSPTO_4602
AT1G04120.2	PSPTO_3882
AT1G04120.2	PSPTO_4602
AT1G04210.1	PSPTO_0135
AT1G04210.1	PSPTO_0400
AT1G04210.1	PSPTO_0540
AT1G04210.1	PSPTO_0808
AT1G04210.1	PSPTO_1492
AT1G04210.1	PSPTO_1510
AT1G04210.1	PSPTO_2303
AT1G04210.1	PSPTO_2529
AT1G04210.1	PSPTO_2632
AT1G04210.1	PSPTO_3161
AT1G04210.1	PSPTO_3583
AT1G04210.1	PSPTO_3890
AT1G04210.1	PSPTO_3912
AT1G04210.1	PSPTO_4093
AT1G04510.1	PSPTO_2101
AT1G04510.2	PSPTO_2101
AT1G04700.1	PSPTO_2303
AT1G04700.1	PSPTO_4001
AT1G05100.1	PSPTO_0135
AT1G05100.1	PSPTO_0400
AT1G05100.1	PSPTO_0540
AT1G05100.1	PSPTO_0808
AT1G05100.1	PSPTO_1510
AT1G05100.1	PSPTO_2303
AT1G05100.1	PSPTO_2529
AT1G05100.1	PSPTO_2632
AT1G05100.1	PSPTO_3161
AT1G05100.1	PSPTO_3583
AT1G05100.1	PSPTO_3890
AT1G05100.1	PSPTO_3912
AT1G05640.1	PSPTO_2592
AT1G05640.1	PSPTO_2755
AT1G05640.1	PSPTO_3100
AT1G05640.1	PSPTO_3583
AT1G05700.1	PSPTO_2303
AT1G05700.1	PSPTO_4001
AT1G05810.1	PSPTO_2303
AT1G05910.1	PSPTO_4497
AT1G06390.1	PSPTO_0135
AT1G06390.1	PSPTO_0400
AT1G06390.1	PSPTO_0540
AT1G06390.1	PSPTO_0808
AT1G06390.1	PSPTO_1510
AT1G06390.1	PSPTO_2303
AT1G06390.1	PSPTO_2529
AT1G06390.1	PSPTO_2632
AT1G06390.1	PSPTO_3161
AT1G06390.1	PSPTO_3583
AT1G06390.1	PSPTO_3890
AT1G06390.1	PSPTO_3912
AT1G06390.2	PSPTO_0135
AT1G06390.2	PSPTO_0400
AT1G06390.2	PSPTO_0540
AT1G06390.2	PSPTO_0808
AT1G06390.2	PSPTO_1510
AT1G06390.2	PSPTO_2303
AT1G06390.2	PSPTO_2529
AT1G06390.2	PSPTO_2632
AT1G06390.2	PSPTO_3161
AT1G06390.2	PSPTO_3583
AT1G06390.2	PSPTO_3890
AT1G06390.2	PSPTO_3912
AT1G06400.1	PSPTO_2303
AT1G06430.1	PSPTO_4497
AT1G06700.1	PSPTO_2303
AT1G06700.1	PSPTO_4001
AT1G06700.2	PSPTO_2303
AT1G06700.2	PSPTO_4001
AT1G06840.1	PSPTO_1949
AT1G06840.1	PSPTO_2303
AT1G06840.1	PSPTO_4001
AT1G07150.1	PSPTO_0135
AT1G07150.1	PSPTO_0400
AT1G07150.1	PSPTO_0540
AT1G07150.1	PSPTO_0808
AT1G07150.1	PSPTO_1510
AT1G07150.1	PSPTO_2303
AT1G07150.1	PSPTO_2529
AT1G07150.1	PSPTO_2632
AT1G07150.1	PSPTO_3161
AT1G07150.1	PSPTO_3583
AT1G07150.1	PSPTO_3890
AT1G07150.1	PSPTO_3912
AT1G07150.2	PSPTO_0135
AT1G07150.2	PSPTO_0400
AT1G07150.2	PSPTO_0540
AT1G07150.2	PSPTO_0808
AT1G07150.2	PSPTO_1510
AT1G07150.2	PSPTO_2303
AT1G07150.2	PSPTO_2529
AT1G07150.2	PSPTO_2632
AT1G07150.2	PSPTO_3161
AT1G07150.2	PSPTO_3583
AT1G07150.2	PSPTO_3890
AT1G07150.2	PSPTO_3912
AT1G07160.1	PSPTO_2303
AT1G07390.1	PSPTO_1949
AT1G07390.2	PSPTO_1949
AT1G07390.3	PSPTO_1949
AT1G07410.1	PSPTO_2303
AT1G07430.1	PSPTO_2303
AT1G07510.1	PSPTO_4497
AT1G07550.1	PSPTO_1949
AT1G07550.1	PSPTO_2303
AT1G07550.1	PSPTO_4001
AT1G07560.1	PSPTO_0135
AT1G07560.1	PSPTO_1949
AT1G07560.1	PSPTO_2303
AT1G07560.1	PSPTO_2529
AT1G07560.1	PSPTO_3890
AT1G07570.1	PSPTO_2303
AT1G07570.1	PSPTO_4001
AT1G07570.2	PSPTO_2303
AT1G07570.2	PSPTO_4001
AT1G07570.3	PSPTO_2303
AT1G07570.3	PSPTO_4001
AT1G07650.1	PSPTO_1949
AT1G07650.1	PSPTO_2303
AT1G07650.1	PSPTO_4001
AT1G07650.2	PSPTO_1949
AT1G07650.2	PSPTO_2303
AT1G07650.2	PSPTO_4001
AT1G07700.1	PSPTO_0405
AT1G07700.3	PSPTO_0405
AT1G07710.1	PSPTO_2592
AT1G07710.1	PSPTO_2755
AT1G07710.1	PSPTO_3100
AT1G07710.1	PSPTO_3583
AT1G07870.1	PSPTO_0135
AT1G07870.1	PSPTO_2303
AT1G07870.1	PSPTO_2529
AT1G07870.1	PSPTO_3890
AT1G07870.2	PSPTO_0135
AT1G07870.2	PSPTO_2303
AT1G07870.2	PSPTO_2529
AT1G07870.2	PSPTO_3890
AT1G07880.1	PSPTO_0135
AT1G07880.1	PSPTO_0400
AT1G07880.1	PSPTO_0540
AT1G07880.1	PSPTO_0808
AT1G07880.1	PSPTO_1510
AT1G07880.1	PSPTO_2303
AT1G07880.1	PSPTO_2529
AT1G07880.1	PSPTO_2632
AT1G07880.1	PSPTO_3161
AT1G07880.1	PSPTO_3583
AT1G07880.1	PSPTO_3890
AT1G07880.1	PSPTO_3912
AT1G07880.2	PSPTO_0135
AT1G07880.2	PSPTO_0400
AT1G07880.2	PSPTO_0540
AT1G07880.2	PSPTO_0808
AT1G07880.2	PSPTO_1510
AT1G07880.2	PSPTO_2303
AT1G07880.2	PSPTO_2529
AT1G07880.2	PSPTO_2632
AT1G07880.2	PSPTO_3161
AT1G07880.2	PSPTO_3583
AT1G07880.2	PSPTO_3890
AT1G07880.2	PSPTO_3912
AT1G08590.1	PSPTO_0135
AT1G08590.1	PSPTO_0400
AT1G08590.1	PSPTO_0540
AT1G08590.1	PSPTO_0808
AT1G08590.1	PSPTO_1492
AT1G08590.1	PSPTO_1510
AT1G08590.1	PSPTO_1945
AT1G08590.1	PSPTO_1949
AT1G08590.1	PSPTO_2303
AT1G08590.1	PSPTO_2529
AT1G08590.1	PSPTO_2632
AT1G08590.1	PSPTO_3161
AT1G08590.1	PSPTO_3583
AT1G08590.1	PSPTO_3890
AT1G08590.1	PSPTO_3912
AT1G08590.1	PSPTO_4093
AT1G08650.1	PSPTO_0135
AT1G08650.1	PSPTO_0400
AT1G08650.1	PSPTO_0540
AT1G08650.1	PSPTO_0808
AT1G08650.1	PSPTO_1510
AT1G08650.1	PSPTO_2303
AT1G08650.1	PSPTO_2529
AT1G08650.1	PSPTO_2632
AT1G08650.1	PSPTO_3161
AT1G08650.1	PSPTO_3583
AT1G08650.1	PSPTO_3890
AT1G08650.1	PSPTO_3912
AT1G08650.2	PSPTO_0135
AT1G08650.2	PSPTO_0400
AT1G08650.2	PSPTO_0540
AT1G08650.2	PSPTO_0808
AT1G08650.2	PSPTO_1510
AT1G08650.2	PSPTO_2303
AT1G08650.2	PSPTO_2529
AT1G08650.2	PSPTO_2632
AT1G08650.2	PSPTO_3161
AT1G08650.2	PSPTO_3583
AT1G08650.2	PSPTO_3890
AT1G08650.2	PSPTO_3912
AT1G08720.1	PSPTO_2303
AT1G08720.1	PSPTO_3161
AT1G08720.1	PSPTO_4001
AT1G09000.1	PSPTO_0135
AT1G09000.1	PSPTO_0400
AT1G09000.1	PSPTO_0540
AT1G09000.1	PSPTO_0808
AT1G09000.1	PSPTO_1510
AT1G09000.1	PSPTO_2303
AT1G09000.1	PSPTO_2529
AT1G09000.1	PSPTO_2632
AT1G09000.1	PSPTO_3161
AT1G09000.1	PSPTO_3583
AT1G09000.1	PSPTO_3890
AT1G09000.1	PSPTO_3912
AT1G09100.1	PSPTO_4497
AT1G09160.1	PSPTO_2303
AT1G09160.2	PSPTO_2303
AT1G09440.1	PSPTO_0135
AT1G09440.1	PSPTO_0400
AT1G09440.1	PSPTO_0540
AT1G09440.1	PSPTO_0808
AT1G09440.1	PSPTO_1510
AT1G09440.1	PSPTO_2303
AT1G09440.1	PSPTO_2529
AT1G09440.1	PSPTO_2632
AT1G09440.1	PSPTO_3161
AT1G09440.1	PSPTO_3583
AT1G09440.1	PSPTO_3890
AT1G09440.1	PSPTO_3912
AT1G09600.1	PSPTO_0135
AT1G09600.1	PSPTO_0400
AT1G09600.1	PSPTO_0540
AT1G09600.1	PSPTO_0808
AT1G09600.1	PSPTO_1510
AT1G09600.1	PSPTO_2303
AT1G09600.1	PSPTO_2529
AT1G09600.1	PSPTO_2632
AT1G09600.1	PSPTO_3161
AT1G09600.1	PSPTO_3583
AT1G09600.1	PSPTO_3890
AT1G09600.1	PSPTO_3912
AT1G09630.1	PSPTO_2303
AT1G09840.1	PSPTO_0135
AT1G09840.1	PSPTO_0400
AT1G09840.1	PSPTO_0540
AT1G09840.1	PSPTO_0808
AT1G09840.1	PSPTO_1510
AT1G09840.1	PSPTO_2303
AT1G09840.1	PSPTO_2529
AT1G09840.1	PSPTO_2632
AT1G09840.1	PSPTO_3161
AT1G09840.1	PSPTO_3583
AT1G09840.1	PSPTO_3890
AT1G09840.1	PSPTO_3912
AT1G09840.2	PSPTO_0135
AT1G09840.2	PSPTO_0400
AT1G09840.2	PSPTO_0540
AT1G09840.2	PSPTO_0808
AT1G09840.2	PSPTO_1510
AT1G09840.2	PSPTO_2303
AT1G09840.2	PSPTO_2529
AT1G09840.2	PSPTO_2632
AT1G09840.2	PSPTO_3161
AT1G09840.2	PSPTO_3583
AT1G09840.2	PSPTO_3890
AT1G09840.2	PSPTO_3912
AT1G09840.3	PSPTO_0135
AT1G09840.3	PSPTO_0400
AT1G09840.3	PSPTO_0540
AT1G09840.3	PSPTO_0808
AT1G09840.3	PSPTO_1510
AT1G09840.3	PSPTO_2303
AT1G09840.3	PSPTO_2529
AT1G09840.3	PSPTO_2632
AT1G09840.3	PSPTO_3161
AT1G09840.3	PSPTO_3583
AT1G09840.3	PSPTO_3890
AT1G09840.3	PSPTO_3912
AT1G09840.4	PSPTO_0135
AT1G09840.4	PSPTO_0400
AT1G09840.4	PSPTO_0540
AT1G09840.4	PSPTO_0808
AT1G09840.4	PSPTO_1510
AT1G09840.4	PSPTO_2303
AT1G09840.4	PSPTO_2529
AT1G09840.4	PSPTO_2632
AT1G09840.4	PSPTO_3161
AT1G09840.4	PSPTO_3583
AT1G09840.4	PSPTO_3890
AT1G09840.4	PSPTO_3912
AT1G09840.5	PSPTO_0135
AT1G09840.5	PSPTO_0400
AT1G09840.5	PSPTO_0540
AT1G09840.5	PSPTO_0808
AT1G09840.5	PSPTO_1510
AT1G09840.5	PSPTO_2303
AT1G09840.5	PSPTO_2529
AT1G09840.5	PSPTO_2632
AT1G09840.5	PSPTO_3161
AT1G09840.5	PSPTO_3583
AT1G09840.5	PSPTO_3890
AT1G09840.5	PSPTO_3912
AT1G09840.6	PSPTO_0135
AT1G09840.6	PSPTO_0400
AT1G09840.6	PSPTO_0540
AT1G09840.6	PSPTO_0808
AT1G09840.6	PSPTO_1510
AT1G09840.6	PSPTO_2303
AT1G09840.6	PSPTO_2529
AT1G09840.6	PSPTO_2632
AT1G09840.6	PSPTO_3161
AT1G09840.6	PSPTO_3583
AT1G09840.6	PSPTO_3890
AT1G09840.6	PSPTO_3912
AT1G09970.1	PSPTO_0135
AT1G09970.1	PSPTO_2303
AT1G09970.1	PSPTO_2529
AT1G09970.1	PSPTO_3890
AT1G09970.2	PSPTO_0135
AT1G09970.2	PSPTO_2303
AT1G09970.2	PSPTO_2529
AT1G09970.2	PSPTO_3890
AT1G10210.1	PSPTO_0135
AT1G10210.1	PSPTO_0400
AT1G10210.1	PSPTO_0540
AT1G10210.1	PSPTO_0808
AT1G10210.1	PSPTO_1510
AT1G10210.1	PSPTO_2303
AT1G10210.1	PSPTO_2529
AT1G10210.1	PSPTO_2632
AT1G10210.1	PSPTO_3161
AT1G10210.1	PSPTO_3583
AT1G10210.1	PSPTO_3890
AT1G10210.1	PSPTO_3912
AT1G10210.2	PSPTO_0135
AT1G10210.2	PSPTO_0400
AT1G10210.2	PSPTO_0540
AT1G10210.2	PSPTO_0808
AT1G10210.2	PSPTO_1510
AT1G10210.2	PSPTO_2303
AT1G10210.2	PSPTO_2529
AT1G10210.2	PSPTO_2632
AT1G10210.2	PSPTO_3161
AT1G10210.2	PSPTO_3583
AT1G10210.2	PSPTO_3890
AT1G10210.2	PSPTO_3912
AT1G10340.1	PSPTO_2592
AT1G10340.1	PSPTO_2755
AT1G10340.1	PSPTO_3100
AT1G10340.1	PSPTO_3583
AT1G10340.2	PSPTO_2592
AT1G10340.2	PSPTO_2755
AT1G10340.2	PSPTO_3100
AT1G10340.2	PSPTO_3583
AT1G10470.1	PSPTO_0335
AT1G10470.1	PSPTO_0785
AT1G10470.1	PSPTO_0965
AT1G10470.1	PSPTO_1291
AT1G10470.1	PSPTO_1482
AT1G10470.1	PSPTO_1606
AT1G10470.1	PSPTO_1803
AT1G10470.1	PSPTO_1870
AT1G10470.1	PSPTO_3298
AT1G10470.1	PSPTO_3604
AT1G10470.1	PSPTO_3900
AT1G10470.1	PSPTO_4230
AT1G10470.1	PSPTO_4373
AT1G10470.1	PSPTO_4796
AT1G10470.1	PSPTO_4868
AT1G10470.1	PSPTO_5014
AT1G10470.1	PSPTO_5398
AT1G10470.1	PSPTO_5549
AT1G10580.1	PSPTO_2101
AT1G10620.1	PSPTO_2303
AT1G10620.1	PSPTO_3161
AT1G10620.1	PSPTO_4001
AT1G10680.1	PSPTO_3882
AT1G10680.1	PSPTO_4602
AT1G10850.1	PSPTO_0135
AT1G10850.1	PSPTO_0400
AT1G10850.1	PSPTO_0540
AT1G10850.1	PSPTO_0808
AT1G10850.1	PSPTO_1492
AT1G10850.1	PSPTO_1510
AT1G10850.1	PSPTO_2303
AT1G10850.1	PSPTO_2529
AT1G10850.1	PSPTO_2632
AT1G10850.1	PSPTO_3161
AT1G10850.1	PSPTO_3583
AT1G10850.1	PSPTO_3890
AT1G10850.1	PSPTO_3912
AT1G10850.1	PSPTO_4093
AT1G10940.1	PSPTO_0135
AT1G10940.1	PSPTO_0400
AT1G10940.1	PSPTO_0540
AT1G10940.1	PSPTO_0808
AT1G10940.1	PSPTO_1510
AT1G10940.1	PSPTO_2303
AT1G10940.1	PSPTO_2529
AT1G10940.1	PSPTO_2632
AT1G10940.1	PSPTO_3161
AT1G10940.1	PSPTO_3583
AT1G10940.1	PSPTO_3890
AT1G10940.1	PSPTO_3912
AT1G10940.2	PSPTO_0135
AT1G10940.2	PSPTO_0400
AT1G10940.2	PSPTO_0540
AT1G10940.2	PSPTO_0808
AT1G10940.2	PSPTO_1510
AT1G10940.2	PSPTO_2303
AT1G10940.2	PSPTO_2529
AT1G10940.2	PSPTO_2632
AT1G10940.2	PSPTO_3161
AT1G10940.2	PSPTO_3583
AT1G10940.2	PSPTO_3890
AT1G10940.2	PSPTO_3912
AT1G10960.1	PSPTO_1789
AT1G10960.1	PSPTO_2301
AT1G11050.1	PSPTO_0135
AT1G11050.1	PSPTO_0400
AT1G11050.1	PSPTO_0540
AT1G11050.1	PSPTO_0808
AT1G11050.1	PSPTO_1510
AT1G11050.1	PSPTO_2303
AT1G11050.1	PSPTO_2529
AT1G11050.1	PSPTO_2632
AT1G11050.1	PSPTO_3161
AT1G11050.1	PSPTO_3583
AT1G11050.1	PSPTO_3890
AT1G11050.1	PSPTO_3912
AT1G11130.1	PSPTO_0135
AT1G11130.1	PSPTO_1949
AT1G11130.1	PSPTO_2303
AT1G11130.1	PSPTO_2529
AT1G11130.1	PSPTO_3890
AT1G11160.1	PSPTO_2101
AT1G11280.1	PSPTO_2303
AT1G11280.1	PSPTO_3161
AT1G11280.1	PSPTO_4001
AT1G11280.2	PSPTO_2303
AT1G11280.2	PSPTO_3161
AT1G11280.2	PSPTO_4001
AT1G11280.3	PSPTO_2303
AT1G11280.3	PSPTO_3161
AT1G11280.3	PSPTO_4001
AT1G11280.4	PSPTO_2303
AT1G11280.4	PSPTO_3161
AT1G11280.4	PSPTO_4001
AT1G11300.1	PSPTO_0135
AT1G11300.1	PSPTO_0400
AT1G11300.1	PSPTO_0540
AT1G11300.1	PSPTO_0808
AT1G11300.1	PSPTO_1510
AT1G11300.1	PSPTO_2303
AT1G11300.1	PSPTO_2529
AT1G11300.1	PSPTO_2632
AT1G11300.1	PSPTO_3161
AT1G11300.1	PSPTO_3583
AT1G11300.1	PSPTO_3890
AT1G11300.1	PSPTO_3912
AT1G11300.1	PSPTO_4001
AT1G11330.1	PSPTO_0135
AT1G11330.1	PSPTO_0400
AT1G11330.1	PSPTO_0540
AT1G11330.1	PSPTO_0808
AT1G11330.1	PSPTO_1510
AT1G11330.1	PSPTO_2303
AT1G11330.1	PSPTO_2529
AT1G11330.1	PSPTO_2632
AT1G11330.1	PSPTO_3161
AT1G11330.1	PSPTO_3583
AT1G11330.1	PSPTO_3890
AT1G11330.1	PSPTO_3912
AT1G11330.2	PSPTO_0135
AT1G11330.2	PSPTO_0400
AT1G11330.2	PSPTO_0540
AT1G11330.2	PSPTO_0808
AT1G11330.2	PSPTO_1510
AT1G11330.2	PSPTO_2303
AT1G11330.2	PSPTO_2529
AT1G11330.2	PSPTO_2632
AT1G11330.2	PSPTO_3161
AT1G11330.2	PSPTO_3583
AT1G11330.2	PSPTO_3890
AT1G11330.2	PSPTO_3912
AT1G11340.1	PSPTO_2303
AT1G11340.1	PSPTO_3161
AT1G11340.1	PSPTO_4001
AT1G11350.1	PSPTO_2303
AT1G11350.1	PSPTO_3161
AT1G11350.1	PSPTO_4001
AT1G11410.1	PSPTO_2303
AT1G11410.1	PSPTO_3161
AT1G11410.1	PSPTO_4001
AT1G11530.1	PSPTO_0405
AT1G11530.1	PSPTO_1178
AT1G11800.1	PSPTO_4669
AT1G12460.1	PSPTO_0135
AT1G12460.1	PSPTO_1949
AT1G12460.1	PSPTO_2303
AT1G12460.1	PSPTO_2529
AT1G12460.1	PSPTO_3890
AT1G12580.1	PSPTO_0135
AT1G12580.1	PSPTO_0400
AT1G12580.1	PSPTO_0540
AT1G12580.1	PSPTO_0808
AT1G12580.1	PSPTO_1510
AT1G12580.1	PSPTO_2303
AT1G12580.1	PSPTO_2529
AT1G12580.1	PSPTO_2632
AT1G12580.1	PSPTO_3161
AT1G12580.1	PSPTO_3583
AT1G12580.1	PSPTO_3890
AT1G12580.1	PSPTO_3912
AT1G12680.1	PSPTO_0135
AT1G12680.1	PSPTO_0400
AT1G12680.1	PSPTO_0540
AT1G12680.1	PSPTO_0808
AT1G12680.1	PSPTO_1510
AT1G12680.1	PSPTO_2303
AT1G12680.1	PSPTO_2529
AT1G12680.1	PSPTO_2632
AT1G12680.1	PSPTO_3161
AT1G12680.1	PSPTO_3583
AT1G12680.1	PSPTO_3890
AT1G12680.1	PSPTO_3912
AT1G12970.1	PSPTO_1949
AT1G13230.1	PSPTO_1949
AT1G13350.1	PSPTO_0135
AT1G13350.1	PSPTO_0400
AT1G13350.1	PSPTO_0540
AT1G13350.1	PSPTO_0808
AT1G13350.1	PSPTO_1510
AT1G13350.1	PSPTO_2303
AT1G13350.1	PSPTO_2529
AT1G13350.1	PSPTO_2632
AT1G13350.1	PSPTO_3161
AT1G13350.1	PSPTO_3583
AT1G13350.1	PSPTO_3890
AT1G13350.1	PSPTO_3912
AT1G13350.2	PSPTO_0135
AT1G13350.2	PSPTO_0400
AT1G13350.2	PSPTO_0540
AT1G13350.2	PSPTO_0808
AT1G13350.2	PSPTO_1510
AT1G13350.2	PSPTO_2303
AT1G13350.2	PSPTO_2529
AT1G13350.2	PSPTO_2632
AT1G13350.2	PSPTO_3161
AT1G13350.2	PSPTO_3583
AT1G13350.2	PSPTO_3890
AT1G13350.2	PSPTO_3912
AT1G13910.1	PSPTO_1949
AT1G14000.1	PSPTO_0364
AT1G14000.1	PSPTO_2303
AT1G14000.1	PSPTO_2592
AT1G14000.1	PSPTO_2707
AT1G14000.1	PSPTO_2755
AT1G14000.1	PSPTO_3100
AT1G14000.1	PSPTO_3161
AT1G14000.1	PSPTO_3583
AT1G14000.1	PSPTO_4001
AT1G14370.1	PSPTO_2303
AT1G14370.1	PSPTO_4001
AT1G14390.1	PSPTO_2303
AT1G14390.1	PSPTO_4001
AT1G14480.1	PSPTO_3583
AT1G14500.1	PSPTO_3583
AT1G15310.1	PSPTO_1472
AT1G15440.1	PSPTO_2101
AT1G15440.2	PSPTO_2101
AT1G15530.1	PSPTO_0135
AT1G15530.1	PSPTO_2303
AT1G15530.1	PSPTO_2529
AT1G15530.1	PSPTO_3130
AT1G15530.1	PSPTO_3890
AT1G15570.1	PSPTO_2303
AT1G16110.1	PSPTO_0135
AT1G16110.1	PSPTO_0400
AT1G16110.1	PSPTO_0540
AT1G16110.1	PSPTO_0808
AT1G16110.1	PSPTO_1510
AT1G16110.1	PSPTO_2303
AT1G16110.1	PSPTO_2529
AT1G16110.1	PSPTO_2632
AT1G16110.1	PSPTO_3161
AT1G16110.1	PSPTO_3583
AT1G16110.1	PSPTO_3890
AT1G16110.1	PSPTO_3912
AT1G16120.1	PSPTO_0135
AT1G16120.1	PSPTO_0400
AT1G16120.1	PSPTO_0540
AT1G16120.1	PSPTO_0808
AT1G16120.1	PSPTO_1510
AT1G16120.1	PSPTO_2303
AT1G16120.1	PSPTO_2529
AT1G16120.1	PSPTO_2632
AT1G16120.1	PSPTO_3161
AT1G16120.1	PSPTO_3583
AT1G16120.1	PSPTO_3890
AT1G16120.1	PSPTO_3912
AT1G16130.1	PSPTO_0135
AT1G16130.1	PSPTO_0400
AT1G16130.1	PSPTO_0540
AT1G16130.1	PSPTO_0808
AT1G16130.1	PSPTO_1510
AT1G16130.1	PSPTO_2303
AT1G16130.1	PSPTO_2529
AT1G16130.1	PSPTO_2632
AT1G16130.1	PSPTO_3161
AT1G16130.1	PSPTO_3583
AT1G16130.1	PSPTO_3890
AT1G16130.1	PSPTO_3912
AT1G16150.1	PSPTO_0135
AT1G16150.1	PSPTO_0400
AT1G16150.1	PSPTO_0540
AT1G16150.1	PSPTO_0808
AT1G16150.1	PSPTO_1510
AT1G16150.1	PSPTO_2303
AT1G16150.1	PSPTO_2529
AT1G16150.1	PSPTO_2632
AT1G16150.1	PSPTO_3161
AT1G16150.1	PSPTO_3583
AT1G16150.1	PSPTO_3890
AT1G16150.1	PSPTO_3912
AT1G16160.1	PSPTO_0135
AT1G16160.1	PSPTO_0400
AT1G16160.1	PSPTO_0540
AT1G16160.1	PSPTO_0808
AT1G16160.1	PSPTO_1510
AT1G16160.1	PSPTO_2303
AT1G16160.1	PSPTO_2529
AT1G16160.1	PSPTO_2632
AT1G16160.1	PSPTO_3161
AT1G16160.1	PSPTO_3583
AT1G16160.1	PSPTO_3890
AT1G16160.1	PSPTO_3912
AT1G16220.1	PSPTO_2303
AT1G16260.1	PSPTO_2303
AT1G16260.1	PSPTO_3161
AT1G16260.1	PSPTO_4001
AT1G16260.2	PSPTO_2303
AT1G16260.2	PSPTO_3161
AT1G16260.2	PSPTO_4001
AT1G16270.1	PSPTO_2303
AT1G16270.1	PSPTO_4001
AT1G16270.2	PSPTO_2303
AT1G16270.2	PSPTO_4001
AT1G16440.1	PSPTO_0135
AT1G16440.1	PSPTO_0400
AT1G16440.1	PSPTO_0540
AT1G16440.1	PSPTO_0808
AT1G16440.1	PSPTO_1510
AT1G16440.1	PSPTO_2303
AT1G16440.1	PSPTO_2529
AT1G16440.1	PSPTO_2632
AT1G16440.1	PSPTO_3161
AT1G16440.1	PSPTO_3583
AT1G16440.1	PSPTO_3890
AT1G16440.1	PSPTO_3912
AT1G16670.1	PSPTO_2303
AT1G16670.1	PSPTO_4001
AT1G16760.1	PSPTO_2303
AT1G16760.1	PSPTO_4001
AT1G16920.1	PSPTO_2303
AT1G17050.1	PSPTO_0699
AT1G17230.1	PSPTO_0135
AT1G17230.1	PSPTO_2303
AT1G17230.1	PSPTO_2529
AT1G17230.1	PSPTO_3890
AT1G17540.1	PSPTO_0135
AT1G17540.1	PSPTO_2303
AT1G17540.1	PSPTO_2529
AT1G17540.1	PSPTO_3890
AT1G17550.1	PSPTO_2303
AT1G17750.1	PSPTO_0135
AT1G17750.1	PSPTO_0400
AT1G17750.1	PSPTO_0540
AT1G17750.1	PSPTO_0808
AT1G17750.1	PSPTO_1492
AT1G17750.1	PSPTO_1510
AT1G17750.1	PSPTO_1945
AT1G17750.1	PSPTO_1949
AT1G17750.1	PSPTO_2303
AT1G17750.1	PSPTO_2529
AT1G17750.1	PSPTO_2632
AT1G17750.1	PSPTO_3161
AT1G17750.1	PSPTO_3583
AT1G17750.1	PSPTO_3890
AT1G17750.1	PSPTO_3912
AT1G17750.1	PSPTO_4093
AT1G17910.1	PSPTO_2303
AT1G17910.1	PSPTO_4001
AT1G18030.1	PSPTO_2303
AT1G18030.2	PSPTO_2303
AT1G18040.1	PSPTO_0135
AT1G18040.1	PSPTO_0400
AT1G18040.1	PSPTO_0540
AT1G18040.1	PSPTO_0808
AT1G18040.1	PSPTO_1510
AT1G18040.1	PSPTO_2303
AT1G18040.1	PSPTO_2529
AT1G18040.1	PSPTO_2632
AT1G18040.1	PSPTO_3161
AT1G18040.1	PSPTO_3583
AT1G18040.1	PSPTO_3890
AT1G18040.1	PSPTO_3912
AT1G18080.1	PSPTO_2101
AT1G18150.1	PSPTO_0135
AT1G18150.1	PSPTO_0400
AT1G18150.1	PSPTO_0540
AT1G18150.1	PSPTO_0808
AT1G18150.1	PSPTO_1510
AT1G18150.1	PSPTO_2303
AT1G18150.1	PSPTO_2529
AT1G18150.1	PSPTO_2632
AT1G18150.1	PSPTO_3161
AT1G18150.1	PSPTO_3583
AT1G18150.1	PSPTO_3890
AT1G18150.1	PSPTO_3912
AT1G18150.2	PSPTO_0135
AT1G18150.2	PSPTO_0400
AT1G18150.2	PSPTO_0540
AT1G18150.2	PSPTO_0808
AT1G18150.2	PSPTO_1510
AT1G18150.2	PSPTO_2303
AT1G18150.2	PSPTO_2529
AT1G18150.2	PSPTO_2632
AT1G18150.2	PSPTO_3161
AT1G18150.2	PSPTO_3583
AT1G18150.2	PSPTO_3890
AT1G18150.2	PSPTO_3912
AT1G18150.3	PSPTO_0135
AT1G18150.3	PSPTO_0400
AT1G18150.3	PSPTO_0540
AT1G18150.3	PSPTO_0808
AT1G18150.3	PSPTO_1510
AT1G18150.3	PSPTO_2303
AT1G18150.3	PSPTO_2529
AT1G18150.3	PSPTO_2632
AT1G18150.3	PSPTO_3161
AT1G18150.3	PSPTO_3583
AT1G18150.3	PSPTO_3890
AT1G18150.3	PSPTO_3912
AT1G18160.1	PSPTO_2303
AT1G18160.1	PSPTO_3161
AT1G18160.1	PSPTO_4001
AT1G18200.1	PSPTO_2303
AT1G18350.1	PSPTO_0135
AT1G18350.1	PSPTO_0400
AT1G18350.1	PSPTO_0540
AT1G18350.1	PSPTO_0808
AT1G18350.1	PSPTO_1510
AT1G18350.1	PSPTO_2303
AT1G18350.1	PSPTO_2529
AT1G18350.1	PSPTO_2632
AT1G18350.1	PSPTO_3161
AT1G18350.1	PSPTO_3583
AT1G18350.1	PSPTO_3890
AT1G18350.1	PSPTO_3912
AT1G18390.1	PSPTO_0135
AT1G18390.1	PSPTO_0400
AT1G18390.1	PSPTO_0540
AT1G18390.1	PSPTO_0808
AT1G18390.1	PSPTO_1510
AT1G18390.1	PSPTO_2303
AT1G18390.1	PSPTO_2529
AT1G18390.1	PSPTO_2632
AT1G18390.1	PSPTO_3161
AT1G18390.1	PSPTO_3583
AT1G18390.1	PSPTO_3890
AT1G18390.1	PSPTO_3912
AT1G18390.2	PSPTO_0135
AT1G18390.2	PSPTO_0400
AT1G18390.2	PSPTO_0540
AT1G18390.2	PSPTO_0808
AT1G18390.2	PSPTO_1510
AT1G18390.2	PSPTO_2303
AT1G18390.2	PSPTO_2529
AT1G18390.2	PSPTO_2632
AT1G18390.2	PSPTO_3161
AT1G18390.2	PSPTO_3583
AT1G18390.2	PSPTO_3890
AT1G18390.2	PSPTO_3912
AT1G18670.1	PSPTO_0135
AT1G18670.1	PSPTO_2303
AT1G18670.1	PSPTO_2529
AT1G18670.1	PSPTO_3890
AT1G18890.1	PSPTO_0135
AT1G18890.1	PSPTO_0400
AT1G18890.1	PSPTO_0540
AT1G18890.1	PSPTO_0808
AT1G18890.1	PSPTO_1510
AT1G18890.1	PSPTO_2303
AT1G18890.1	PSPTO_2529
AT1G18890.1	PSPTO_2632
AT1G18890.1	PSPTO_3161
AT1G18890.1	PSPTO_3583
AT1G18890.1	PSPTO_3890
AT1G18890.1	PSPTO_3912
AT1G19050.1	PSPTO_0335
AT1G19050.1	PSPTO_0785
AT1G19050.1	PSPTO_0965
AT1G19050.1	PSPTO_1291
AT1G19050.1	PSPTO_1482
AT1G19050.1	PSPTO_1606
AT1G19050.1	PSPTO_1803
AT1G19050.1	PSPTO_1870
AT1G19050.1	PSPTO_3298
AT1G19050.1	PSPTO_3604
AT1G19050.1	PSPTO_3900
AT1G19050.1	PSPTO_4230
AT1G19050.1	PSPTO_4373
AT1G19050.1	PSPTO_4796
AT1G19050.1	PSPTO_4868
AT1G19050.1	PSPTO_5014
AT1G19050.1	PSPTO_5398
AT1G19050.1	PSPTO_5549
AT1G19090.1	PSPTO_2303
AT1G19090.1	PSPTO_4001
AT1G19390.1	PSPTO_0135
AT1G19390.1	PSPTO_0400
AT1G19390.1	PSPTO_0540
AT1G19390.1	PSPTO_0808
AT1G19390.1	PSPTO_1510
AT1G19390.1	PSPTO_2303
AT1G19390.1	PSPTO_2529
AT1G19390.1	PSPTO_2632
AT1G19390.1	PSPTO_3161
AT1G19390.1	PSPTO_3583
AT1G19390.1	PSPTO_3890
AT1G19390.1	PSPTO_3912
AT1G19730.1	PSPTO_0405
AT1G19730.1	PSPTO_1178
AT1G20090.1	PSPTO_2303
AT1G20610.1	PSPTO_2303
AT1G20650.1	PSPTO_0135
AT1G20650.1	PSPTO_2303
AT1G20650.1	PSPTO_2529
AT1G20650.1	PSPTO_3890
AT1G20930.1	PSPTO_0135
AT1G20930.1	PSPTO_0400
AT1G20930.1	PSPTO_0540
AT1G20930.1	PSPTO_0808
AT1G20930.1	PSPTO_1510
AT1G20930.1	PSPTO_2303
AT1G20930.1	PSPTO_2529
AT1G20930.1	PSPTO_2632
AT1G20930.1	PSPTO_3161
AT1G20930.1	PSPTO_3583
AT1G20930.1	PSPTO_3890
AT1G20930.1	PSPTO_3912
AT1G21210.1	PSPTO_2303
AT1G21210.1	PSPTO_3161
AT1G21210.1	PSPTO_4001
AT1G21230.1	PSPTO_2303
AT1G21230.1	PSPTO_3161
AT1G21230.1	PSPTO_4001
AT1G21240.1	PSPTO_0135
AT1G21240.1	PSPTO_0400
AT1G21240.1	PSPTO_0540
AT1G21240.1	PSPTO_0808
AT1G21240.1	PSPTO_1510
AT1G21240.1	PSPTO_2303
AT1G21240.1	PSPTO_2529
AT1G21240.1	PSPTO_2632
AT1G21240.1	PSPTO_3161
AT1G21240.1	PSPTO_3583
AT1G21240.1	PSPTO_3890
AT1G21240.1	PSPTO_3912
AT1G21245.1	PSPTO_4001
AT1G21250.1	PSPTO_0135
AT1G21250.1	PSPTO_0400
AT1G21250.1	PSPTO_0540
AT1G21250.1	PSPTO_0808
AT1G21250.1	PSPTO_1510
AT1G21250.1	PSPTO_2303
AT1G21250.1	PSPTO_2529
AT1G21250.1	PSPTO_2632
AT1G21250.1	PSPTO_3161
AT1G21250.1	PSPTO_3583
AT1G21250.1	PSPTO_3890
AT1G21250.1	PSPTO_3912
AT1G21270.1	PSPTO_0135
AT1G21270.1	PSPTO_0400
AT1G21270.1	PSPTO_0540
AT1G21270.1	PSPTO_0808
AT1G21270.1	PSPTO_1510
AT1G21270.1	PSPTO_2303
AT1G21270.1	PSPTO_2529
AT1G21270.1	PSPTO_2632
AT1G21270.1	PSPTO_3161
AT1G21270.1	PSPTO_3583
AT1G21270.1	PSPTO_3890
AT1G21270.1	PSPTO_3912
AT1G21590.1	PSPTO_0135
AT1G21590.1	PSPTO_2303
AT1G21590.1	PSPTO_2529
AT1G21590.1	PSPTO_3890
AT1G22280.1	PSPTO_2303
AT1G22280.2	PSPTO_2303
AT1G22280.3	PSPTO_2303
AT1G22740.1	PSPTO_2303
AT1G22870.1	PSPTO_2303
AT1G23540.1	PSPTO_2303
AT1G23540.1	PSPTO_3161
AT1G23540.1	PSPTO_4001
AT1G23700.1	PSPTO_0135
AT1G23700.1	PSPTO_0400
AT1G23700.1	PSPTO_0540
AT1G23700.1	PSPTO_0808
AT1G23700.1	PSPTO_1510
AT1G23700.1	PSPTO_2303
AT1G23700.1	PSPTO_2529
AT1G23700.1	PSPTO_2632
AT1G23700.1	PSPTO_3161
AT1G23700.1	PSPTO_3583
AT1G23700.1	PSPTO_3890
AT1G23700.1	PSPTO_3912
AT1G24030.1	PSPTO_0135
AT1G24030.1	PSPTO_2303
AT1G24030.1	PSPTO_2529
AT1G24030.1	PSPTO_3890
AT1G24030.2	PSPTO_0135
AT1G24030.2	PSPTO_2303
AT1G24030.2	PSPTO_2529
AT1G24030.2	PSPTO_3890
AT1G24650.1	PSPTO_0135
AT1G24650.1	PSPTO_0400
AT1G24650.1	PSPTO_0540
AT1G24650.1	PSPTO_0808
AT1G24650.1	PSPTO_1492
AT1G24650.1	PSPTO_1510
AT1G24650.1	PSPTO_2303
AT1G24650.1	PSPTO_2529
AT1G24650.1	PSPTO_2632
AT1G24650.1	PSPTO_3161
AT1G24650.1	PSPTO_3583
AT1G24650.1	PSPTO_3890
AT1G24650.1	PSPTO_3912
AT1G24650.1	PSPTO_4093
AT1G25320.1	PSPTO_0135
AT1G25320.1	PSPTO_1949
AT1G25320.1	PSPTO_2303
AT1G25320.1	PSPTO_2529
AT1G25320.1	PSPTO_3890
AT1G25390.1	PSPTO_0135
AT1G25390.1	PSPTO_0400
AT1G25390.1	PSPTO_0540
AT1G25390.1	PSPTO_0808
AT1G25390.1	PSPTO_1510
AT1G25390.1	PSPTO_2303
AT1G25390.1	PSPTO_2529
AT1G25390.1	PSPTO_2632
AT1G25390.1	PSPTO_3161
AT1G25390.1	PSPTO_3583
AT1G25390.1	PSPTO_3890
AT1G25390.1	PSPTO_3912
AT1G26150.1	PSPTO_0135
AT1G26150.1	PSPTO_2303
AT1G26150.1	PSPTO_2529
AT1G26150.1	PSPTO_3890
AT1G26970.1	PSPTO_2303
AT1G26970.1	PSPTO_4001
AT1G27170.1	PSPTO_1949
AT1G27170.2	PSPTO_1949
AT1G27190.1	PSPTO_1949
AT1G27190.1	PSPTO_2303
AT1G27190.1	PSPTO_4001
AT1G27940.1	PSPTO_3882
AT1G27940.1	PSPTO_4602
AT1G28010.1	PSPTO_3882
AT1G28010.1	PSPTO_4602
AT1G28390.1	PSPTO_0135
AT1G28390.1	PSPTO_2303
AT1G28390.1	PSPTO_2529
AT1G28390.1	PSPTO_3890
AT1G28390.2	PSPTO_0135
AT1G28390.2	PSPTO_2303
AT1G28390.2	PSPTO_2529
AT1G28390.2	PSPTO_3890
AT1G28440.1	PSPTO_0135
AT1G28440.1	PSPTO_1949
AT1G28440.1	PSPTO_2303
AT1G28440.1	PSPTO_2529
AT1G28440.1	PSPTO_3890
AT1G28550.1	PSPTO_2303
AT1G29230.1	PSPTO_0135
AT1G29230.1	PSPTO_0400
AT1G29230.1	PSPTO_0540
AT1G29230.1	PSPTO_0808
AT1G29230.1	PSPTO_1510
AT1G29230.1	PSPTO_2303
AT1G29230.1	PSPTO_2529
AT1G29230.1	PSPTO_2632
AT1G29230.1	PSPTO_3161
AT1G29230.1	PSPTO_3583
AT1G29230.1	PSPTO_3890
AT1G29230.1	PSPTO_3912
AT1G29720.1	PSPTO_2303
AT1G29720.1	PSPTO_4001
AT1G29730.1	PSPTO_0135
AT1G29730.1	PSPTO_2303
AT1G29730.1	PSPTO_2529
AT1G29730.1	PSPTO_3890
AT1G29740.1	PSPTO_0135
AT1G29740.1	PSPTO_2303
AT1G29740.1	PSPTO_2529
AT1G29740.1	PSPTO_3890
AT1G29750.1	PSPTO_1949
AT1G29750.1	PSPTO_2303
AT1G29750.1	PSPTO_4001
AT1G29750.2	PSPTO_1949
AT1G29750.2	PSPTO_2303
AT1G29750.2	PSPTO_4001
AT1G30270.1	PSPTO_0135
AT1G30270.1	PSPTO_0400
AT1G30270.1	PSPTO_0540
AT1G30270.1	PSPTO_0808
AT1G30270.1	PSPTO_1510
AT1G30270.1	PSPTO_2303
AT1G30270.1	PSPTO_2529
AT1G30270.1	PSPTO_2632
AT1G30270.1	PSPTO_3161
AT1G30270.1	PSPTO_3583
AT1G30270.1	PSPTO_3890
AT1G30270.1	PSPTO_3912
AT1G30400.1	PSPTO_3882
AT1G30400.1	PSPTO_4602
AT1G30400.2	PSPTO_3882
AT1G30400.2	PSPTO_4602
AT1G30410.1	PSPTO_3882
AT1G30410.1	PSPTO_4602
AT1G30420.1	PSPTO_3882
AT1G30420.1	PSPTO_4602
AT1G30570.1	PSPTO_2303
AT1G30570.1	PSPTO_4001
AT1G30640.1	PSPTO_0135
AT1G30640.1	PSPTO_0400
AT1G30640.1	PSPTO_0540
AT1G30640.1	PSPTO_0808
AT1G30640.1	PSPTO_1510
AT1G30640.1	PSPTO_2303
AT1G30640.1	PSPTO_2529
AT1G30640.1	PSPTO_2632
AT1G30640.1	PSPTO_3161
AT1G30640.1	PSPTO_3583
AT1G30640.1	PSPTO_3890
AT1G30640.1	PSPTO_3912
AT1G31020.1	PSPTO_0405
AT1G31020.1	PSPTO_1178
AT1G31420.1	PSPTO_0135
AT1G31420.1	PSPTO_0400
AT1G31420.1	PSPTO_0540
AT1G31420.1	PSPTO_0808
AT1G31420.1	PSPTO_1492
AT1G31420.1	PSPTO_1510
AT1G31420.1	PSPTO_2303
AT1G31420.1	PSPTO_2529
AT1G31420.1	PSPTO_2632
AT1G31420.1	PSPTO_3161
AT1G31420.1	PSPTO_3583
AT1G31420.1	PSPTO_3890
AT1G31420.1	PSPTO_3912
AT1G31420.1	PSPTO_4093
AT1G31420.2	PSPTO_0135
AT1G31420.2	PSPTO_0400
AT1G31420.2	PSPTO_0540
AT1G31420.2	PSPTO_0808
AT1G31420.2	PSPTO_1492
AT1G31420.2	PSPTO_1510
AT1G31420.2	PSPTO_2303
AT1G31420.2	PSPTO_2529
AT1G31420.2	PSPTO_2632
AT1G31420.2	PSPTO_3161
AT1G31420.2	PSPTO_3583
AT1G31420.2	PSPTO_3890
AT1G31420.2	PSPTO_3912
AT1G31420.2	PSPTO_4093
AT1G32320.1	PSPTO_0135
AT1G32320.1	PSPTO_0400
AT1G32320.1	PSPTO_0540
AT1G32320.1	PSPTO_0808
AT1G32320.1	PSPTO_1510
AT1G32320.1	PSPTO_2303
AT1G32320.1	PSPTO_2529
AT1G32320.1	PSPTO_2632
AT1G32320.1	PSPTO_3161
AT1G32320.1	PSPTO_3583
AT1G32320.1	PSPTO_3890
AT1G32320.1	PSPTO_3912
AT1G32500.1	PSPTO_1075
AT1G32500.1	PSPTO_2140
AT1G32500.1	PSPTO_2267
AT1G32500.1	PSPTO_2368
AT1G32500.1	PSPTO_2630
AT1G32500.1	PSPTO_2778
AT1G32500.1	PSPTO_2812
AT1G32500.1	PSPTO_3489
AT1G32500.1	PSPTO_3855
AT1G32500.1	PSPTO_3882
AT1G32500.1	PSPTO_4111
AT1G32500.1	PSPTO_4174
AT1G32500.1	PSPTO_4602
AT1G32500.1	PSPTO_4888
AT1G32500.1	PSPTO_4915
AT1G32500.1	PSPTO_5197
AT1G32550.1	PSPTO_1789
AT1G32550.1	PSPTO_2301
AT1G32550.2	PSPTO_1789
AT1G32550.2	PSPTO_2301
AT1G33260.1	PSPTO_0135
AT1G33260.1	PSPTO_0400
AT1G33260.1	PSPTO_0540
AT1G33260.1	PSPTO_0808
AT1G33260.1	PSPTO_1510
AT1G33260.1	PSPTO_2303
AT1G33260.1	PSPTO_2529
AT1G33260.1	PSPTO_2632
AT1G33260.1	PSPTO_3161
AT1G33260.1	PSPTO_3583
AT1G33260.1	PSPTO_3890
AT1G33260.1	PSPTO_3912
AT1G33260.2	PSPTO_0135
AT1G33260.2	PSPTO_0400
AT1G33260.2	PSPTO_0540
AT1G33260.2	PSPTO_0808
AT1G33260.2	PSPTO_1510
AT1G33260.2	PSPTO_2303
AT1G33260.2	PSPTO_2529
AT1G33260.2	PSPTO_2632
AT1G33260.2	PSPTO_3161
AT1G33260.2	PSPTO_3583
AT1G33260.2	PSPTO_3890
AT1G33260.2	PSPTO_3912
AT1G33590.1	PSPTO_1949
AT1G33600.1	PSPTO_1949
AT1G33610.1	PSPTO_1949
AT1G33612.1	PSPTO_1949
AT1G33670.1	PSPTO_1949
AT1G33770.1	PSPTO_0135
AT1G33770.1	PSPTO_0400
AT1G33770.1	PSPTO_0540
AT1G33770.1	PSPTO_0808
AT1G33770.1	PSPTO_1510
AT1G33770.1	PSPTO_2303
AT1G33770.1	PSPTO_2529
AT1G33770.1	PSPTO_2632
AT1G33770.1	PSPTO_3161
AT1G33770.1	PSPTO_3583
AT1G33770.1	PSPTO_3890
AT1G33770.1	PSPTO_3912
AT1G34050.1	PSPTO_3583
AT1G34110.1	PSPTO_0135
AT1G34110.1	PSPTO_1949
AT1G34110.1	PSPTO_2303
AT1G34110.1	PSPTO_2529
AT1G34110.1	PSPTO_3890
AT1G34210.1	PSPTO_2303
AT1G34210.1	PSPTO_4001
AT1G34300.1	PSPTO_0135
AT1G34300.1	PSPTO_0400
AT1G34300.1	PSPTO_0540
AT1G34300.1	PSPTO_0808
AT1G34300.1	PSPTO_1510
AT1G34300.1	PSPTO_2303
AT1G34300.1	PSPTO_2529
AT1G34300.1	PSPTO_2632
AT1G34300.1	PSPTO_3161
AT1G34300.1	PSPTO_3583
AT1G34300.1	PSPTO_3890
AT1G34300.1	PSPTO_3912
AT1G34420.1	PSPTO_1949
AT1G34420.1	PSPTO_2303
AT1G34460.1	PSPTO_2303
AT1G34460.2	PSPTO_2303
AT1G34750.1	PSPTO_2303
AT1G35670.1	PSPTO_0135
AT1G35670.1	PSPTO_0400
AT1G35670.1	PSPTO_0540
AT1G35670.1	PSPTO_0808
AT1G35670.1	PSPTO_1186
AT1G35670.1	PSPTO_1510
AT1G35670.1	PSPTO_2303
AT1G35670.1	PSPTO_2529
AT1G35670.1	PSPTO_2632
AT1G35670.1	PSPTO_3161
AT1G35670.1	PSPTO_3583
AT1G35670.1	PSPTO_3890
AT1G35670.1	PSPTO_3912
AT1G35670.1	PSPTO_4090
AT1G35710.1	PSPTO_0135
AT1G35710.1	PSPTO_0400
AT1G35710.1	PSPTO_0540
AT1G35710.1	PSPTO_0808
AT1G35710.1	PSPTO_1492
AT1G35710.1	PSPTO_1510
AT1G35710.1	PSPTO_1945
AT1G35710.1	PSPTO_1949
AT1G35710.1	PSPTO_2303
AT1G35710.1	PSPTO_2529
AT1G35710.1	PSPTO_2632
AT1G35710.1	PSPTO_3161
AT1G35710.1	PSPTO_3583
AT1G35710.1	PSPTO_3890
AT1G35710.1	PSPTO_3912
AT1G35710.1	PSPTO_4093
AT1G43560.1	PSPTO_0405
AT1G43560.1	PSPTO_1178
AT1G43890.1	PSPTO_2303
AT1G43890.2	PSPTO_2303
AT1G43890.3	PSPTO_2303
AT1G43900.1	PSPTO_2303
AT1G44110.1	PSPTO_2303
AT1G45000.1	PSPTO_4497
AT1G45000.2	PSPTO_4497
AT1G45145.1	PSPTO_0405
AT1G45145.1	PSPTO_1178
AT1G45160.1	PSPTO_0135
AT1G45160.1	PSPTO_0400
AT1G45160.1	PSPTO_0540
AT1G45160.1	PSPTO_0808
AT1G45160.1	PSPTO_1510
AT1G45160.1	PSPTO_2303
AT1G45160.1	PSPTO_2529
AT1G45160.1	PSPTO_2632
AT1G45160.1	PSPTO_3161
AT1G45160.1	PSPTO_3583
AT1G45160.1	PSPTO_3890
AT1G45160.1	PSPTO_3912
AT1G45160.2	PSPTO_0135
AT1G45160.2	PSPTO_0400
AT1G45160.2	PSPTO_0540
AT1G45160.2	PSPTO_0808
AT1G45160.2	PSPTO_1510
AT1G45160.2	PSPTO_2303
AT1G45160.2	PSPTO_2529
AT1G45160.2	PSPTO_2632
AT1G45160.2	PSPTO_3161
AT1G45160.2	PSPTO_3583
AT1G45160.2	PSPTO_3890
AT1G45160.2	PSPTO_3912
AT1G45616.1	PSPTO_1949
AT1G47210.1	PSPTO_2303
AT1G47210.2	PSPTO_2303
AT1G47220.1	PSPTO_2303
AT1G47230.1	PSPTO_2303
AT1G47230.2	PSPTO_2303
AT1G47380.1	PSPTO_2303
AT1G47890.1	PSPTO_1949
AT1G48040.1	PSPTO_2303
AT1G48210.1	PSPTO_2303
AT1G48210.1	PSPTO_4001
AT1G48210.2	PSPTO_2303
AT1G48210.2	PSPTO_4001
AT1G48220.1	PSPTO_2303
AT1G48220.1	PSPTO_4001
AT1G48260.1	PSPTO_0135
AT1G48260.1	PSPTO_0400
AT1G48260.1	PSPTO_0540
AT1G48260.1	PSPTO_0808
AT1G48260.1	PSPTO_1510
AT1G48260.1	PSPTO_2303
AT1G48260.1	PSPTO_2529
AT1G48260.1	PSPTO_2632
AT1G48260.1	PSPTO_3161
AT1G48260.1	PSPTO_3583
AT1G48260.1	PSPTO_3890
AT1G48260.1	PSPTO_3912
AT1G48480.1	PSPTO_0135
AT1G48480.1	PSPTO_0400
AT1G48480.1	PSPTO_0540
AT1G48480.1	PSPTO_0808
AT1G48480.1	PSPTO_1492
AT1G48480.1	PSPTO_1510
AT1G48480.1	PSPTO_1945
AT1G48480.1	PSPTO_1949
AT1G48480.1	PSPTO_2303
AT1G48480.1	PSPTO_2529
AT1G48480.1	PSPTO_2632
AT1G48480.1	PSPTO_3161
AT1G48480.1	PSPTO_3583
AT1G48480.1	PSPTO_3890
AT1G48480.1	PSPTO_3912
AT1G48480.1	PSPTO_4093
AT1G48490.1	PSPTO_0135
AT1G48490.1	PSPTO_0400
AT1G48490.1	PSPTO_0540
AT1G48490.1	PSPTO_0808
AT1G48490.1	PSPTO_1510
AT1G48490.1	PSPTO_2303
AT1G48490.1	PSPTO_2529
AT1G48490.1	PSPTO_2632
AT1G48490.1	PSPTO_3161
AT1G48490.1	PSPTO_3583
AT1G48490.1	PSPTO_3890
AT1G48490.1	PSPTO_3912
AT1G48490.2	PSPTO_0135
AT1G48490.2	PSPTO_0400
AT1G48490.2	PSPTO_0540
AT1G48490.2	PSPTO_0808
AT1G48490.2	PSPTO_1510
AT1G48490.2	PSPTO_2303
AT1G48490.2	PSPTO_2529
AT1G48490.2	PSPTO_2632
AT1G48490.2	PSPTO_3161
AT1G48490.2	PSPTO_3583
AT1G48490.2	PSPTO_3890
AT1G48490.2	PSPTO_3912
AT1G48490.3	PSPTO_0135
AT1G48490.3	PSPTO_0400
AT1G48490.3	PSPTO_0540
AT1G48490.3	PSPTO_0808
AT1G48490.3	PSPTO_1510
AT1G48490.3	PSPTO_2303
AT1G48490.3	PSPTO_2529
AT1G48490.3	PSPTO_2632
AT1G48490.3	PSPTO_3161
AT1G48490.3	PSPTO_3583
AT1G48490.3	PSPTO_3890
AT1G48490.3	PSPTO_3912
AT1G48630.1	PSPTO_2101
AT1G48900.1	PSPTO_1472
AT1G48900.2	PSPTO_1472
AT1G49040.1	PSPTO_2101
AT1G49100.1	PSPTO_1492
AT1G49100.1	PSPTO_1945
AT1G49100.1	PSPTO_1949
AT1G49100.1	PSPTO_2303
AT1G49100.1	PSPTO_3161
AT1G49100.1	PSPTO_4001
AT1G49100.1	PSPTO_4093
AT1G49160.1	PSPTO_0135
AT1G49160.1	PSPTO_2303
AT1G49160.1	PSPTO_2529
AT1G49160.1	PSPTO_3890
AT1G49160.2	PSPTO_0135
AT1G49160.2	PSPTO_2303
AT1G49160.2	PSPTO_2529
AT1G49160.2	PSPTO_3890
AT1G49180.1	PSPTO_0135
AT1G49180.1	PSPTO_0400
AT1G49180.1	PSPTO_0540
AT1G49180.1	PSPTO_0808
AT1G49180.1	PSPTO_1510
AT1G49180.1	PSPTO_2303
AT1G49180.1	PSPTO_2529
AT1G49180.1	PSPTO_2632
AT1G49180.1	PSPTO_3161
AT1G49180.1	PSPTO_3583
AT1G49180.1	PSPTO_3890
AT1G49180.1	PSPTO_3912
AT1G49180.2	PSPTO_0135
AT1G49180.2	PSPTO_0400
AT1G49180.2	PSPTO_0540
AT1G49180.2	PSPTO_0808
AT1G49180.2	PSPTO_1510
AT1G49180.2	PSPTO_2303
AT1G49180.2	PSPTO_2529
AT1G49180.2	PSPTO_2632
AT1G49180.2	PSPTO_3161
AT1G49180.2	PSPTO_3583
AT1G49180.2	PSPTO_3890
AT1G49180.2	PSPTO_3912
AT1G49190.1	PSPTO_0335
AT1G49190.1	PSPTO_0785
AT1G49190.1	PSPTO_0965
AT1G49190.1	PSPTO_1291
AT1G49190.1	PSPTO_1482
AT1G49190.1	PSPTO_1606
AT1G49190.1	PSPTO_1803
AT1G49190.1	PSPTO_1870
AT1G49190.1	PSPTO_3298
AT1G49190.1	PSPTO_3604
AT1G49190.1	PSPTO_3900
AT1G49190.1	PSPTO_4230
AT1G49190.1	PSPTO_4373
AT1G49190.1	PSPTO_4796
AT1G49190.1	PSPTO_4868
AT1G49190.1	PSPTO_5014
AT1G49190.1	PSPTO_5398
AT1G49190.1	PSPTO_5549
AT1G49190.2	PSPTO_0335
AT1G49190.2	PSPTO_0785
AT1G49190.2	PSPTO_0965
AT1G49190.2	PSPTO_1291
AT1G49190.2	PSPTO_1482
AT1G49190.2	PSPTO_1606
AT1G49190.2	PSPTO_1803
AT1G49190.2	PSPTO_1870
AT1G49190.2	PSPTO_3298
AT1G49190.2	PSPTO_3604
AT1G49190.2	PSPTO_3900
AT1G49190.2	PSPTO_4230
AT1G49190.2	PSPTO_4373
AT1G49190.2	PSPTO_4796
AT1G49190.2	PSPTO_4868
AT1G49190.2	PSPTO_5014
AT1G49190.2	PSPTO_5398
AT1G49190.2	PSPTO_5549
AT1G49270.1	PSPTO_2303
AT1G49270.1	PSPTO_3161
AT1G49270.1	PSPTO_4001
AT1G49300.1	PSPTO_2303
AT1G49300.2	PSPTO_2303
AT1G49580.1	PSPTO_0135
AT1G49580.1	PSPTO_0400
AT1G49580.1	PSPTO_0540
AT1G49580.1	PSPTO_0808
AT1G49580.1	PSPTO_1510
AT1G49580.1	PSPTO_2303
AT1G49580.1	PSPTO_2529
AT1G49580.1	PSPTO_2632
AT1G49580.1	PSPTO_3161
AT1G49580.1	PSPTO_3583
AT1G49580.1	PSPTO_3890
AT1G49580.1	PSPTO_3912
AT1G49730.1	PSPTO_0135
AT1G49730.1	PSPTO_2303
AT1G49730.1	PSPTO_2529
AT1G49730.1	PSPTO_3890
AT1G49730.2	PSPTO_2303
AT1G49730.2	PSPTO_4001
AT1G49730.3	PSPTO_2303
AT1G49730.3	PSPTO_4001
AT1G49730.4	PSPTO_0135
AT1G49730.4	PSPTO_2303
AT1G49730.4	PSPTO_2529
AT1G49730.4	PSPTO_3890
AT1G49750.1	PSPTO_1492
AT1G49750.1	PSPTO_3161
AT1G49750.1	PSPTO_4093
AT1G50030.1	PSPTO_0135
AT1G50030.1	PSPTO_2529
AT1G50030.1	PSPTO_3890
AT1G50030.2	PSPTO_0135
AT1G50030.2	PSPTO_2529
AT1G50030.2	PSPTO_3890
AT1G50140.1	PSPTO_4497
AT1G50140.2	PSPTO_4497
AT1G50240.2	PSPTO_0135
AT1G50240.2	PSPTO_0400
AT1G50240.2	PSPTO_0540
AT1G50240.2	PSPTO_0808
AT1G50240.2	PSPTO_1510
AT1G50240.2	PSPTO_2303
AT1G50240.2	PSPTO_2529
AT1G50240.2	PSPTO_2632
AT1G50240.2	PSPTO_3161
AT1G50240.2	PSPTO_3583
AT1G50240.2	PSPTO_3890
AT1G50240.2	PSPTO_3912
AT1G50240.2	PSPTO_4776
AT1G50240.2	PSPTO_5363
AT1G50250.1	PSPTO_4497
AT1G50320.1	PSPTO_0405
AT1G50320.1	PSPTO_1178
AT1G50610.1	PSPTO_1949
AT1G50610.1	PSPTO_2303
AT1G50610.1	PSPTO_4001
AT1G50700.1	PSPTO_0135
AT1G50700.1	PSPTO_0400
AT1G50700.1	PSPTO_0540
AT1G50700.1	PSPTO_0808
AT1G50700.1	PSPTO_1186
AT1G50700.1	PSPTO_1510
AT1G50700.1	PSPTO_2303
AT1G50700.1	PSPTO_2529
AT1G50700.1	PSPTO_2632
AT1G50700.1	PSPTO_3161
AT1G50700.1	PSPTO_3583
AT1G50700.1	PSPTO_3890
AT1G50700.1	PSPTO_3912
AT1G50700.1	PSPTO_4090
AT1G50990.1	PSPTO_0135
AT1G50990.1	PSPTO_2303
AT1G50990.1	PSPTO_2529
AT1G50990.1	PSPTO_3890
AT1G50990.1	PSPTO_4001
AT1G51170.1	PSPTO_0135
AT1G51170.1	PSPTO_0400
AT1G51170.1	PSPTO_0540
AT1G51170.1	PSPTO_0808
AT1G51170.1	PSPTO_1510
AT1G51170.1	PSPTO_2303
AT1G51170.1	PSPTO_2529
AT1G51170.1	PSPTO_2632
AT1G51170.1	PSPTO_3161
AT1G51170.1	PSPTO_3583
AT1G51170.1	PSPTO_3890
AT1G51170.1	PSPTO_3912
AT1G51620.1	PSPTO_2303
AT1G51620.1	PSPTO_4001
AT1G51620.2	PSPTO_2303
AT1G51620.2	PSPTO_4001
AT1G51660.1	PSPTO_0135
AT1G51660.1	PSPTO_0400
AT1G51660.1	PSPTO_0540
AT1G51660.1	PSPTO_0808
AT1G51660.1	PSPTO_1510
AT1G51660.1	PSPTO_2303
AT1G51660.1	PSPTO_2529
AT1G51660.1	PSPTO_2632
AT1G51660.1	PSPTO_3161
AT1G51660.1	PSPTO_3583
AT1G51660.1	PSPTO_3890
AT1G51660.1	PSPTO_3912
AT1G51790.1	PSPTO_2303
AT1G51790.1	PSPTO_4001
AT1G51800.1	PSPTO_0135
AT1G51800.1	PSPTO_2303
AT1G51800.1	PSPTO_2529
AT1G51800.1	PSPTO_3890
AT1G51805.1	PSPTO_0135
AT1G51805.1	PSPTO_0400
AT1G51805.1	PSPTO_0540
AT1G51805.1	PSPTO_0808
AT1G51805.1	PSPTO_1492
AT1G51805.1	PSPTO_1510
AT1G51805.1	PSPTO_1945
AT1G51805.1	PSPTO_1949
AT1G51805.1	PSPTO_2303
AT1G51805.1	PSPTO_2529
AT1G51805.1	PSPTO_2632
AT1G51805.1	PSPTO_3161
AT1G51805.1	PSPTO_3583
AT1G51805.1	PSPTO_3890
AT1G51805.1	PSPTO_3912
AT1G51805.1	PSPTO_4093
AT1G51805.2	PSPTO_0135
AT1G51805.2	PSPTO_0400
AT1G51805.2	PSPTO_0540
AT1G51805.2	PSPTO_0808
AT1G51805.2	PSPTO_1492
AT1G51805.2	PSPTO_1510
AT1G51805.2	PSPTO_1945
AT1G51805.2	PSPTO_1949
AT1G51805.2	PSPTO_2303
AT1G51805.2	PSPTO_2529
AT1G51805.2	PSPTO_2632
AT1G51805.2	PSPTO_3161
AT1G51805.2	PSPTO_3583
AT1G51805.2	PSPTO_3890
AT1G51805.2	PSPTO_3912
AT1G51805.2	PSPTO_4093
AT1G51810.1	PSPTO_0135
AT1G51810.1	PSPTO_0400
AT1G51810.1	PSPTO_0540
AT1G51810.1	PSPTO_0808
AT1G51810.1	PSPTO_1492
AT1G51810.1	PSPTO_1510
AT1G51810.1	PSPTO_1945
AT1G51810.1	PSPTO_1949
AT1G51810.1	PSPTO_2303
AT1G51810.1	PSPTO_2529
AT1G51810.1	PSPTO_2632
AT1G51810.1	PSPTO_3161
AT1G51810.1	PSPTO_3583
AT1G51810.1	PSPTO_3890
AT1G51810.1	PSPTO_3912
AT1G51810.1	PSPTO_4093
AT1G51820.1	PSPTO_0135
AT1G51820.1	PSPTO_0400
AT1G51820.1	PSPTO_0540
AT1G51820.1	PSPTO_0808
AT1G51820.1	PSPTO_1492
AT1G51820.1	PSPTO_1510
AT1G51820.1	PSPTO_1945
AT1G51820.1	PSPTO_1949
AT1G51820.1	PSPTO_2303
AT1G51820.1	PSPTO_2529
AT1G51820.1	PSPTO_2632
AT1G51820.1	PSPTO_3161
AT1G51820.1	PSPTO_3583
AT1G51820.1	PSPTO_3890
AT1G51820.1	PSPTO_3912
AT1G51820.1	PSPTO_4093
AT1G51830.1	PSPTO_0135
AT1G51830.1	PSPTO_0400
AT1G51830.1	PSPTO_0540
AT1G51830.1	PSPTO_0808
AT1G51830.1	PSPTO_1492
AT1G51830.1	PSPTO_1510
AT1G51830.1	PSPTO_1945
AT1G51830.1	PSPTO_1949
AT1G51830.1	PSPTO_2303
AT1G51830.1	PSPTO_2529
AT1G51830.1	PSPTO_2632
AT1G51830.1	PSPTO_3161
AT1G51830.1	PSPTO_3583
AT1G51830.1	PSPTO_3890
AT1G51830.1	PSPTO_3912
AT1G51830.1	PSPTO_4093
AT1G51850.1	PSPTO_0135
AT1G51850.1	PSPTO_0400
AT1G51850.1	PSPTO_0540
AT1G51850.1	PSPTO_0808
AT1G51850.1	PSPTO_1492
AT1G51850.1	PSPTO_1510
AT1G51850.1	PSPTO_1945
AT1G51850.1	PSPTO_1949
AT1G51850.1	PSPTO_2303
AT1G51850.1	PSPTO_2529
AT1G51850.1	PSPTO_2632
AT1G51850.1	PSPTO_3161
AT1G51850.1	PSPTO_3583
AT1G51850.1	PSPTO_3890
AT1G51850.1	PSPTO_3912
AT1G51850.1	PSPTO_4093
AT1G51860.1	PSPTO_2303
AT1G51860.1	PSPTO_4001
AT1G51870.1	PSPTO_2303
AT1G51870.1	PSPTO_4001
AT1G51880.1	PSPTO_1492
AT1G51880.1	PSPTO_2303
AT1G51880.1	PSPTO_3161
AT1G51880.1	PSPTO_4001
AT1G51880.1	PSPTO_4093
AT1G51890.1	PSPTO_0135
AT1G51890.1	PSPTO_0400
AT1G51890.1	PSPTO_0540
AT1G51890.1	PSPTO_0808
AT1G51890.1	PSPTO_1492
AT1G51890.1	PSPTO_1510
AT1G51890.1	PSPTO_1945
AT1G51890.1	PSPTO_1949
AT1G51890.1	PSPTO_2303
AT1G51890.1	PSPTO_2529
AT1G51890.1	PSPTO_2632
AT1G51890.1	PSPTO_3161
AT1G51890.1	PSPTO_3583
AT1G51890.1	PSPTO_3890
AT1G51890.1	PSPTO_3912
AT1G51890.1	PSPTO_4093
AT1G51890.2	PSPTO_0135
AT1G51890.2	PSPTO_0400
AT1G51890.2	PSPTO_0540
AT1G51890.2	PSPTO_0808
AT1G51890.2	PSPTO_1510
AT1G51890.2	PSPTO_2303
AT1G51890.2	PSPTO_2529
AT1G51890.2	PSPTO_2632
AT1G51890.2	PSPTO_3161
AT1G51890.2	PSPTO_3583
AT1G51890.2	PSPTO_3890
AT1G51890.2	PSPTO_3912
AT1G51910.1	PSPTO_2303
AT1G51910.1	PSPTO_3161
AT1G51910.1	PSPTO_4001
AT1G51940.1	PSPTO_2303
AT1G51940.1	PSPTO_4001
AT1G52280.1	PSPTO_2303
AT1G52290.1	PSPTO_2303
AT1G52290.1	PSPTO_3161
AT1G52290.1	PSPTO_4001
AT1G52310.1	PSPTO_2303
AT1G52310.1	PSPTO_4001
AT1G52540.1	PSPTO_2303
AT1G52540.1	PSPTO_4001
AT1G52730.1	PSPTO_2101
AT1G52730.2	PSPTO_2101
AT1G52990.1	PSPTO_0405
AT1G52990.1	PSPTO_1178
AT1G53050.1	PSPTO_0135
AT1G53050.1	PSPTO_0400
AT1G53050.1	PSPTO_0540
AT1G53050.1	PSPTO_0808
AT1G53050.1	PSPTO_1510
AT1G53050.1	PSPTO_2303
AT1G53050.1	PSPTO_2529
AT1G53050.1	PSPTO_2632
AT1G53050.1	PSPTO_3161
AT1G53050.1	PSPTO_3583
AT1G53050.1	PSPTO_3890
AT1G53050.1	PSPTO_3912
AT1G53090.1	PSPTO_2303
AT1G53090.2	PSPTO_2303
AT1G53165.1	PSPTO_0135
AT1G53165.1	PSPTO_0400
AT1G53165.1	PSPTO_0540
AT1G53165.1	PSPTO_0808
AT1G53165.1	PSPTO_1510
AT1G53165.1	PSPTO_2303
AT1G53165.1	PSPTO_2529
AT1G53165.1	PSPTO_2632
AT1G53165.1	PSPTO_3161
AT1G53165.1	PSPTO_3583
AT1G53165.1	PSPTO_3890
AT1G53165.1	PSPTO_3912
AT1G53165.2	PSPTO_0135
AT1G53165.2	PSPTO_0400
AT1G53165.2	PSPTO_0540
AT1G53165.2	PSPTO_0808
AT1G53165.2	PSPTO_1510
AT1G53165.2	PSPTO_2303
AT1G53165.2	PSPTO_2529
AT1G53165.2	PSPTO_2632
AT1G53165.2	PSPTO_3161
AT1G53165.2	PSPTO_3583
AT1G53165.2	PSPTO_3890
AT1G53165.2	PSPTO_3912
AT1G53165.3	PSPTO_0135
AT1G53165.3	PSPTO_0400
AT1G53165.3	PSPTO_0540
AT1G53165.3	PSPTO_0808
AT1G53165.3	PSPTO_1510
AT1G53165.3	PSPTO_2303
AT1G53165.3	PSPTO_2529
AT1G53165.3	PSPTO_2632
AT1G53165.3	PSPTO_3161
AT1G53165.3	PSPTO_3583
AT1G53165.3	PSPTO_3890
AT1G53165.3	PSPTO_3912
AT1G53300.1	PSPTO_0405
AT1G53300.1	PSPTO_1178
AT1G53420.1	PSPTO_2303
AT1G53420.1	PSPTO_4001
AT1G53430.1	PSPTO_2303
AT1G53430.1	PSPTO_4001
AT1G53430.2	PSPTO_2303
AT1G53430.2	PSPTO_4001
AT1G53440.1	PSPTO_2303
AT1G53440.1	PSPTO_4001
AT1G53510.1	PSPTO_0135
AT1G53510.1	PSPTO_0400
AT1G53510.1	PSPTO_0540
AT1G53510.1	PSPTO_0808
AT1G53510.1	PSPTO_1510
AT1G53510.1	PSPTO_2303
AT1G53510.1	PSPTO_2529
AT1G53510.1	PSPTO_2632
AT1G53510.1	PSPTO_3161
AT1G53510.1	PSPTO_3583
AT1G53510.1	PSPTO_3890
AT1G53510.1	PSPTO_3912
AT1G53570.1	PSPTO_0135
AT1G53570.1	PSPTO_0400
AT1G53570.1	PSPTO_0540
AT1G53570.1	PSPTO_0808
AT1G53570.1	PSPTO_1510
AT1G53570.1	PSPTO_2303
AT1G53570.1	PSPTO_2529
AT1G53570.1	PSPTO_2632
AT1G53570.1	PSPTO_3161
AT1G53570.1	PSPTO_3583
AT1G53570.1	PSPTO_3890
AT1G53570.1	PSPTO_3912
AT1G53570.2	PSPTO_0135
AT1G53570.2	PSPTO_0400
AT1G53570.2	PSPTO_0540
AT1G53570.2	PSPTO_0808
AT1G53570.2	PSPTO_1510
AT1G53570.2	PSPTO_2303
AT1G53570.2	PSPTO_2529
AT1G53570.2	PSPTO_2632
AT1G53570.2	PSPTO_3161
AT1G53570.2	PSPTO_3583
AT1G53570.2	PSPTO_3890
AT1G53570.2	PSPTO_3912
AT1G53570.3	PSPTO_0135
AT1G53570.3	PSPTO_0400
AT1G53570.3	PSPTO_0540
AT1G53570.3	PSPTO_0808
AT1G53570.3	PSPTO_1510
AT1G53570.3	PSPTO_2303
AT1G53570.3	PSPTO_2529
AT1G53570.3	PSPTO_2632
AT1G53570.3	PSPTO_3161
AT1G53570.3	PSPTO_3583
AT1G53570.3	PSPTO_3890
AT1G53570.3	PSPTO_3912
AT1G53570.4	PSPTO_0135
AT1G53570.4	PSPTO_0400
AT1G53570.4	PSPTO_0540
AT1G53570.4	PSPTO_0808
AT1G53570.4	PSPTO_1510
AT1G53570.4	PSPTO_2303
AT1G53570.4	PSPTO_2529
AT1G53570.4	PSPTO_2632
AT1G53570.4	PSPTO_3161
AT1G53570.4	PSPTO_3583
AT1G53570.4	PSPTO_3890
AT1G53570.4	PSPTO_3912
AT1G53570.5	PSPTO_0135
AT1G53570.5	PSPTO_0400
AT1G53570.5	PSPTO_0540
AT1G53570.5	PSPTO_0808
AT1G53570.5	PSPTO_1510
AT1G53570.5	PSPTO_2303
AT1G53570.5	PSPTO_2529
AT1G53570.5	PSPTO_2632
AT1G53570.5	PSPTO_3161
AT1G53570.5	PSPTO_3583
AT1G53570.5	PSPTO_3890
AT1G53570.5	PSPTO_3912
AT1G53570.5	PSPTO_4001
AT1G53700.1	PSPTO_0135
AT1G53700.1	PSPTO_0400
AT1G53700.1	PSPTO_0540
AT1G53700.1	PSPTO_0808
AT1G53700.1	PSPTO_1510
AT1G53700.1	PSPTO_2303
AT1G53700.1	PSPTO_2529
AT1G53700.1	PSPTO_2632
AT1G53700.1	PSPTO_3161
AT1G53700.1	PSPTO_3583
AT1G53700.1	PSPTO_3890
AT1G53700.1	PSPTO_3912
AT1G53730.2	PSPTO_0135
AT1G53730.2	PSPTO_1949
AT1G53730.2	PSPTO_2303
AT1G53730.2	PSPTO_2529
AT1G53730.2	PSPTO_3890
AT1G53780.1	PSPTO_4497
AT1G53780.2	PSPTO_4497
AT1G53780.3	PSPTO_4497
AT1G54350.1	PSPTO_3882
AT1G54350.1	PSPTO_4602
AT1G54470.2	PSPTO_1949
AT1G54510.1	PSPTO_0135
AT1G54510.1	PSPTO_0400
AT1G54510.1	PSPTO_0540
AT1G54510.1	PSPTO_0808
AT1G54510.1	PSPTO_1510
AT1G54510.1	PSPTO_2303
AT1G54510.1	PSPTO_2529
AT1G54510.1	PSPTO_2632
AT1G54510.1	PSPTO_3161
AT1G54510.1	PSPTO_3583
AT1G54510.1	PSPTO_3890
AT1G54510.1	PSPTO_3912
AT1G54510.2	PSPTO_0135
AT1G54510.2	PSPTO_0400
AT1G54510.2	PSPTO_0540
AT1G54510.2	PSPTO_0808
AT1G54510.2	PSPTO_1510
AT1G54510.2	PSPTO_2303
AT1G54510.2	PSPTO_2529
[truncated: 9,013 more rows]
